# Supplementary material for: Angiopoietin-like 4 governs diurnal lipoprotein lipase activity in brown adipose tissue
Source: Mol Metab. 2022 Apr 10;60:101497. doi: 10.1016/j.molmet.2022.101497 (PMC9048098; doi:10.1016/j.molmet.2022.101497)
Supplement: RNA-sequencing [file mmc2.csv]

CycID	Gene	BH.Q	ADJ.P	PER	LAG	AMP	REL.AMP
ENSMUSG00000000001	Gnai3	1	1	24	21	22.6225856730275	0.0317472881593611
ENSMUSG00000000028	Cdc45	0.142113007359757	0.0603002198915968	24	13.5	7.96841842479734	0.0730595653896508
ENSMUSG00000000031	H19	1	1	21	16.5	76.7452779532978	0.326874353486033
ENSMUSG00000000056	Narf	0.00571499910155847	0.000946946120230184	21	9	64.5676904256689	0.143973828860024
ENSMUSG00000000058	Cav2	0.168995031502088	0.0750742560049498	24	19.5	186.254433841096	0.0654469446266075
ENSMUSG00000000078	Klf6	0.0828251721444608	0.030241060343837	21	15	177.929477814857	0.175061757208797
ENSMUSG00000000085	Scmh1	0.199195418161658	0.0929745239098331	24	13.5	22.219081348547	0.0717146406286313
ENSMUSG00000000088	Cox5a	0.0828251721444608	0.030241060343837	24	16.5	673.063302906452	0.0629441734255074
ENSMUSG00000000093	Tbx2	0.000901147428117326	8.34703684616757e-05	21	10.5	33.6946492509554	0.212230618771094
ENSMUSG00000000120	Ngfr	0.0750891138970467	0.0268234785786188	24	3	11.6211021145035	0.179831244317293
ENSMUSG00000000126	Wnt9a	1	0.763312015919325	21	3	0.969749696848802	0.0314278806347868
ENSMUSG00000000127	Fer	0.0465941625724253	0.0144091476255415	21	3	10.5830723034339	0.0433761951045566
ENSMUSG00000000131	Xpo6	0.183613628907957	0.0836011865623432	21	9	29.6669012789026	0.0354719722458397
ENSMUSG00000000134	Tfe3	0.552530269786444	0.330033764365023	21	18	40.6418176364216	0.0536465398078363
ENSMUSG00000000142	Axin2	0.0828251721444608	0.030241060343837	24	19.5	76.8234668733834	0.225396394421505
ENSMUSG00000000148	Brat1	0.199195418161658	0.0929745239098331	21	7.5	17.4132227827009	0.0616850355206005
ENSMUSG00000000149	Gna12	0.0423608110625816	0.0126685368975999	24	13.5	142.10210586211	0.0764498999343684
ENSMUSG00000000167	Pih1d2	0.0073394680093784	0.0012984504257495	21	18	4.65008568222552	0.320681687355343
ENSMUSG00000000168	Dlat	0.130211000359666	0.0539334367125578	24	22.5	954.668387958504	0.0723116773386882
ENSMUSG00000000171	Sdhd	1	1	21	10.5	311.572088946527	0.0337369951504958
ENSMUSG00000000184	Ccnd2	0.255659484696147	0.126895714412989	24	9	55.628340218062	0.0951274335854115
ENSMUSG00000000194	Gpr107	0.142113007359757	0.0603002198915968	21	15	24.0916009112581	0.0373530358445952
ENSMUSG00000000223	Drp2	1	0.705462316157121	21	9	3.70332454139176	0.0635774440216737
ENSMUSG00000000253	Gmpr	0.0828251721444608	0.030241060343837	21	3	153.743322290784	0.172826681557717
ENSMUSG00000000266	Mid2	1	1	24	18	17.9651088780312	0.0475200502061915
ENSMUSG00000000275	Trim25	1	1	21	10.5	45.9170129647132	0.0521944607647997
ENSMUSG00000000276	Dgke	0.000790459047693725	6.90754677444365e-05	21	4.5	57.6427516182014	0.0977621011614519
ENSMUSG00000000278	Scpep1	8.95572024763117e-05	3.78084875757992e-06	24	6	219.457756181305	0.186337785353704
ENSMUSG00000000282	Mnt	0.682959119768529	0.429514699206409	24	12	9.88403517661881	0.037797169868173
ENSMUSG00000000290	Itgb2	0.183613628907957	0.0836011865623432	24	10.5	8.29501177857271	0.128653437720497
ENSMUSG00000000295	Hddc2	1	0.890724302121884	24	16.5	10.9372806699916	0.0515847654693506
ENSMUSG00000000296	Tpd52l1	1	1	21	10.5	10.917266995565	0.132284372685137
ENSMUSG00000000301	Pemt	1	1	21	15	6.68347960543917	0.0680838875135174
ENSMUSG00000000317	Bcl6b	1	1	21	19.5	153.458674568924	0.32673569271503
ENSMUSG00000000318	Clec10a	0.836037035364595	0.553244376638789	24	10.5	6.88248784914935	0.11714635914117
ENSMUSG00000000320	Alox12	0.118975822868646	0.0481733976129153	21	18	17.9795342114826	0.211105707937348
ENSMUSG00000000325	Arvcf	0.00180510871663473	0.000208102429358879	24	21	17.9937676068405	0.20209304277399
ENSMUSG00000000326	Comt	0.00571499910155847	0.000946946120230184	24	0	866.664562277385	0.200325572370462
ENSMUSG00000000339	Rtca	1	1	21	16.5	17.7509854427925	0.0459163869391319
ENSMUSG00000000340	Dbt	1	0.705462316157121	24	15	140.754984781853	0.0498937145941572
ENSMUSG00000000346	Dazap2	1.48168374010575e-06	1.18106018105706e-08	24	7.5	233.121173406336	0.1193967743197
ENSMUSG00000000355	Mcts1	0.636877681080558	0.393859184424976	21	0	22.3963832557059	0.0351948450710494
ENSMUSG00000000359	Rem1	1	1	21	1.5	5.17942692783375	0.11662407934246
ENSMUSG00000000374	Trappc10	0.000901147428117326	8.34703684616757e-05	24	12	96.3931604958907	0.077789853746374
ENSMUSG00000000378	Ccm2	0.00571499910155847	0.000946946120230184	21	10.5	25.4025028274428	0.0600087425711967
ENSMUSG00000000384	Tbrg4	0.00506322373919776	0.000806438617550282	21	15	158.97432178944	0.110064841674132
ENSMUSG00000000392	Fap	1	1	21	0	7.83757100924582	0.0958203792836384
ENSMUSG00000000399	Ndufa9	0.441828829454022	0.250931643859229	21	19.5	120.696906645753	0.0164510421371713
ENSMUSG00000000416	Cttnbp2	1	0.705462316157121	24	9	3.73168156927158	0.203998723430168
ENSMUSG00000000420	Galnt1	0.0227732866721221	0.00566432770573853	24	13.5	58.9862627010065	0.0551579652110926
ENSMUSG00000000439	Mkrn2	1	1	21	19.5	41.6010921514643	0.0509916320577311
ENSMUSG00000000440	Pparg	0.955312580548772	0.651282183668832	21	16.5	332.820018042417	0.0831609724141528
ENSMUSG00000000441	Raf1	0.000509403086021309	3.86122200416182e-05	21	19.5	238.942003540118	0.115253865900842
ENSMUSG00000000486	Sept1	1	1	24	15	6.41416059639794	0.0935361313941041
ENSMUSG00000000489	Pdgfb	0.183613628907957	0.0836011865623432	24	10.5	40.5522234966179	0.0644102579193458
ENSMUSG00000000530	Acvrl1	0.593822977665346	0.360746691945049	24	16.5	10.0634135585792	0.0256676824633234
ENSMUSG00000000531	Grasp	0.0423608110625816	0.0126685368975999	21	7.5	23.8998178983174	0.209164844898
ENSMUSG00000000532	Acvr1b	1	0.890724302121884	21	6	32.0846698213769	0.177639729187479
ENSMUSG00000000538	Tom1l2	0.00649575475160105	0.00110987321942257	21	10.5	155.378105448172	0.0854456867695554
ENSMUSG00000000552	Zfp385a	1	1	21	16.5	25.6823789244867	0.110613007107318
ENSMUSG00000000555	Itga5	1	1	21	19.5	24.6496382702808	0.1061692447221
ENSMUSG00000000560	Gabra2	1	1	21	0	1.2455297495515	0.0755032381495385
ENSMUSG00000000561	Wdr77	0.408996545076047	0.228481426649981	21	15	16.664551094469	0.0619891003474223
ENSMUSG00000000563	Atp5f1	0.779867611593524	0.509052266361586	21	0	134.2704880871	0.0160479966265389
ENSMUSG00000000567	Sox9	0.779867611593524	0.509052266361586	21	18	5.23560586092825	0.237970182739392
ENSMUSG00000000568	Hnrnpd	1	1	21	0	13.3940963753802	0.0183939419696664
ENSMUSG00000000579	Dynlt1c	1	1	21	1.5	2.14375460782866	0.124315339053031
ENSMUSG00000000581	C1d	1	1	21	9	8.60635032016967	0.0265797111513508
ENSMUSG00000000594	Gm2a	1	1	21	0	100.495307325248	0.0714987218479261
ENSMUSG00000000600	Krit1	0.000681434023654358	5.70334476953312e-05	24	22.5	70.5658251278001	0.103768295369105
ENSMUSG00000000605	Clcn4	1	1	24	15	24.4662197217225	0.0205271252008831
ENSMUSG00000000628	Hk2	0.000285164385704564	1.71953135375768e-05	21	18	3346.50758226095	0.455143824021488
ENSMUSG00000000631	Myo18a	0.130211000359666	0.0539334367125578	24	18	93.2391779914516	0.0762028353550061
ENSMUSG00000000632	Sez6	1	1	24	13.5	1.26346841862969	0.0367836463552078
ENSMUSG00000000682	Cd52	0.476304108393592	0.275257300813479	24	10.5	3.2492063457618	0.0576656182791728
ENSMUSG00000000686	Abhd15	0.056730180427132	0.0185569532550778	24	13.5	54.4037606647922	0.104847276147623
ENSMUSG00000000690	Hoxb6	0.552530269786444	0.330033764365023	21	18	9.13371916937083	0.155951981452589
ENSMUSG00000000693	Loxl3	1	1	24	9	6.70397019341977	0.120850254170708
ENSMUSG00000000708	Kat2b	1	1	21	7.5	52.0742251409544	0.0467324765818875
ENSMUSG00000000711	Rab5b	0.0750891138970467	0.0268234785786188	21	9	59.2120459010549	0.030086799605897
ENSMUSG00000000732	Icosl	0.0164440537778822	0.0037065569590119	21	13.5	16.6936703286557	0.231910322254814
ENSMUSG00000000738	Spg7	0.0203905905307309	0.00492570690140101	21	16.5	91.7102639458095	0.0550541318232136
ENSMUSG00000000739	Sult5a1	1	0.705462316157121	24	15	4.97675374198077	0.161610195154305
ENSMUSG00000000740	Rpl13	0.00571499910155847	0.000946946120230184	21	18	30.7016397795971	0.191359621113895
ENSMUSG00000000743	Chmp1a	0.217087459718288	0.103264349980395	24	10.5	30.6892489608468	0.0356182544023425
ENSMUSG00000000751	Rpa1	1	1	24	9	32.3742963163847	0.0494369272667809
ENSMUSG00000000753	Serpinf1	0.108679285307369	0.0429695867880712	21	10.5	58.4038245723731	0.106493772060424
ENSMUSG00000000759	Tubgcp3	0.779867611593524	0.509052266361586	24	19.5	15.4015365346843	0.0294281401262601
ENSMUSG00000000776	Polr3d	0.277501955641098	0.140399727354028	24	13.5	10.4757825527887	0.0628887689928114
ENSMUSG00000000787	Ddx3x	0.130211000359666	0.0539334367125578	21	19.5	294.442125357167	0.0582662982771656
ENSMUSG00000000804	Usp32	0.018370633645164	0.0042764025770793	21	4.5	61.5639913166742	0.0778023950604224
ENSMUSG00000000805	Car4	1	1	24	18	46.2872463627845	0.053929242215823
ENSMUSG00000000811	Txnrd3	0.00038553231076998	2.58937488228416e-05	21	9	39.7388792095427	0.140191280977295
ENSMUSG00000000823	Zfp512b	0.00180510871663473	0.000208102429358879	21	7.5	133.83190694782	0.241888946356708
ENSMUSG00000000826	Dnajc5	0.351460597481509	0.188739191621187	21	15	12.2052806644816	0.00682305466741324
ENSMUSG00000000827	Tpd52l2	3.52947696708243e-06	3.85535900161045e-08	24	19.5	126.230484535899	0.114750727131302
ENSMUSG00000000838	Fmr1	1	1	21	7.5	33.2420253546332	0.0470178145989411
ENSMUSG00000000876	Pxmp4	0.000285164385704564	1.71953135375768e-05	24	10.5	62.3496573714894	0.0677525882972269
ENSMUSG00000000881	Dlg3	1	1	24	0	10.6207591531833	0.0549948905905249
ENSMUSG00000000884	Gnb1l	1	1	24	3	4.1461226424755	0.0913171605494304
ENSMUSG00000000901	Mmp11	1	1	21	6	31.505565224741	0.273844350536196
ENSMUSG00000000902	Smarcb1	0.0203905905307309	0.00492570690140101	24	0	60.6184558093498	0.0979163683619331
ENSMUSG00000000915	Hip1r	0.513333192749677	0.301581829971764	21	6	35.006821295603	0.107703720808705
ENSMUSG00000000916	Nsun5	1.3387245683488e-05	2.61836305714393e-07	21	16.5	97.8348475019816	0.315094506548167
ENSMUSG00000000934	Top1mt	1	1	21	15	14.290826431805	0.058799762886885
ENSMUSG00000000942	Hoxa4	1	0.960645085640241	24	15	7.23166343129502	0.0272173531980786
ENSMUSG00000000948	Gm38393	0.0227732866721221	0.00566432770573853	21	3	4.11231667604264	0.195811560328371
ENSMUSG00000000957	Mmp14	0.000147830321234648	7.35387382922378e-06	21	7.5	62.1902257760148	0.371234276806441
ENSMUSG00000000958	Slc7a7	0.836037035364595	0.553244376638789	24	6	4.06555976728574	0.13942819009439
ENSMUSG00000000959	Oxa1l	0.00831429224201129	0.00151631973798877	24	10.5	144.888811118487	0.0717246588267703
ENSMUSG00000000976	Heatr6	0.00649575475160105	0.00110987321942257	21	18	28.9203846331135	0.0890057026592122
ENSMUSG00000001016	Ilf2	0.730221728785225	0.467861453065506	24	1.5	19.8822902080856	0.0390725331959903
ENSMUSG00000001017	Chtop	0.00103851303458173	0.000100639723551982	21	19.5	110.03645137451	0.0992124278996767
ENSMUSG00000001018	Snapin	1.10469224170335e-05	2.01386806185496e-07	21	9	109.901960330021	0.121500754726407
ENSMUSG00000001025	S100a6	0.0908755797574202	0.0340456449072747	24	9	40.5159724641498	0.190874796404867
ENSMUSG00000001029	Icam2	0.0513952912747129	0.016364254672604	24	9	18.6599239890995	0.113627740267809
ENSMUSG00000001034	Mapk7	0.277501955641098	0.140399727354028	21	4.5	10.268935709695	0.0749548366522127
ENSMUSG00000001036	Epn2	0.513333192749677	0.301581829971764	24	13.5	72.3553017073169	0.0677890929617099
ENSMUSG00000001039	B9d1	0.351460597481509	0.188739191621187	24	6	3.87351075981462	0.20092328207684
ENSMUSG00000001052	Sec24b	0.0227732866721221	0.00566432770573853	21	9	90.3947414449484	0.103698555208794
ENSMUSG00000001053	N4bp3	0.779867611593524	0.509052266361586	24	12	18.2586157144369	0.103639691940057
ENSMUSG00000001054	Rmnd5b	0.199195418161658	0.0929745239098331	21	6	16.5097959325545	0.0610641113317174
ENSMUSG00000001056	Nhp2	0.0282276345864143	0.00745431224076984	24	16.5	31.105904322125	0.12730092538762
ENSMUSG00000001062	Vps9d1	0.408996545076047	0.228481426649981	21	10.5	13.5466203347449	0.0373747009242423
ENSMUSG00000001065	Zfp276	1	1	21	18	31.572613283677	0.0770614246593282
ENSMUSG00000001082	Mfsd10	0.513333192749677	0.301581829971764	21	7.5	17.3673009189162	0.123317510162542
ENSMUSG00000001089	Luzp1	4.45482618795293e-05	1.49601145141234e-06	21	19.5	508.28910892775	0.291805454699013
ENSMUSG00000001098	Kctd10	1	1	21	18	22.0095012086487	0.0249751911679324
ENSMUSG00000001100	Poldip2	1	1	21	16.5	141.271650265671	0.0394958170952615
ENSMUSG00000001105	Ift20	0.0227732866721221	0.00566432770573853	21	19.5	47.2410030218004	0.101742967599925
ENSMUSG00000001119	Col6a1	0.108679285307369	0.0429695867880712	24	7.5	215.08384004326	0.182227944441594
ENSMUSG00000001120	Pcbp3	0.0073394680093784	0.0012984504257495	21	3	10.6137547137635	0.117709580139454
ENSMUSG00000001123	Lgals9	0.730221728785225	0.467861453065506	24	10.5	20.4859715413224	0.0506216814756163
ENSMUSG00000001127	Araf	1	1	21	19.5	47.9553899998118	0.0350441153051471
ENSMUSG00000001128	Cfp	1	1	21	4.5	11.4406690376721	0.0919045607766902
ENSMUSG00000001134	Uxt	1	1	21	13.5	6.92034939997135	0.0376366295861508
ENSMUSG00000001138	Cnnm3	1	1	21	19.5	41.8226631527259	0.0906381044576809
ENSMUSG00000001143	Lman2l	1	1	24	6	38.4277464036816	0.0574222435140065
ENSMUSG00000001150	Mcm3ap	0.0116697128206698	0.00238923783043311	21	18	38.8245497628489	0.064652632526033
ENSMUSG00000001151	Pcnt	1	1	21	12	33.3984874706545	0.0876558796579727
ENSMUSG00000001156	Mxd1	0.955312580548772	0.651282183668832	21	9	7.32581523522031	0.0309258077190687
ENSMUSG00000001157	Gmcl1	0.379423747151819	0.207788338908148	21	6	14.7107954295144	0.0702279620681445
ENSMUSG00000001158	Snrnp27	1	1	21	18	25.9094149343728	0.057107467517877
ENSMUSG00000001166	Oas1c	1	1	21	0	2.33278285025268	0.0962457238560089
ENSMUSG00000001173	Ocrl	1	1	24	18	23.8511646946268	0.0666047051945819
ENSMUSG00000001175	Calm1	0.000445414531594274	3.16579964517888e-05	24	0	331.698352640094	0.104253573422106
ENSMUSG00000001211	Agpat3	0.000177216031501619	9.12958816061184e-06	24	4.5	941.6778358687	0.11250309521792
ENSMUSG00000001227	Sema6b	0.00103851303458173	0.000100639723551982	24	13.5	56.5226086180602	0.192481441052487
ENSMUSG00000001228	Uhrf1	0.155113970262725	0.0673278661978808	21	15	22.1427544015431	0.189377071615592
ENSMUSG00000001229	Dpp9	0.0624609827542509	0.0210124112033269	21	18	32.2467766637355	0.0718156012202322
ENSMUSG00000001240	Ramp2	0.00137996511990177	0.000145339894169298	24	12	127.806762449443	0.223105011511072
ENSMUSG00000001248	Gramd1a	0.513333192749677	0.301581829971764	24	12	102.317307048874	0.0711486107922563
ENSMUSG00000001249	Hpn	0.235396876888902	0.114545103648131	21	12	7.90424630923552	0.281601967457543
ENSMUSG00000001270	Ckb	0.277501955641098	0.140399727354028	21	10.5	98.286446210506	0.259030658816369
ENSMUSG00000001280	Sp1	0.168995031502088	0.0750742560049498	24	4.5	65.8607978798062	0.0525768561404057
ENSMUSG00000001281	Itgb7	1	1	24	9	4.91540224189841	0.155603499167242
ENSMUSG00000001285	Myg1	1	1	21	18	7.66578752004037	0.0330637379433566
ENSMUSG00000001288	Rarg	1	1	21	6	22.0134402615304	0.0464776859092907
ENSMUSG00000001289	Pfdn5	0.893938134689477	0.600599220612467	24	13.5	40.9307977902237	0.0544023952151861
ENSMUSG00000001300	Efnb2	0.476304108393592	0.275257300813479	21	19.5	43.1247392440949	0.098237319650371
ENSMUSG00000001305	Rrp15	0.0116697128206698	0.00238923783043311	24	18	15.5844751592953	0.125216115141874
ENSMUSG00000001313	Rnd2	0.255659484696147	0.126895714412989	21	4.5	1.99661253743494	0.0577967068289345
ENSMUSG00000001323	Srr	1	1	24	15	19.8810572478355	0.0180178117490295
ENSMUSG00000001333	Sync	0.836037035364595	0.553244376638789	24	18	5.77537135366086	0.2429155999585
ENSMUSG00000001334	Fndc5	0.0382927641039936	0.011121265536144	21	13.5	59.9104897695732	0.473552330954221
ENSMUSG00000001348	Acp5	1	1	24	9	225.138091960805	0.0842220528721453
ENSMUSG00000001349	Cnn1	1	1	21	6	1.96820245919122	0.0707109405563656
ENSMUSG00000001366	Fbxo9	0.0513952912747129	0.016364254672604	24	19.5	82.4543463108552	0.0766563012243546
ENSMUSG00000001376	Vps50	1	1	24	0	11.4229462122717	0.0271651474696046
ENSMUSG00000001380	Hars	0.00506322373919776	0.000806438617550282	24	19.5	44.6013129340231	0.0655558413517084
ENSMUSG00000001383	Zmat2	1	1	21	0	20.1605537803517	0.0389243914842139
ENSMUSG00000001415	Smg5	0.00306466491900754	0.000416191855559368	21	15	218.932608070794	0.151935790251995
ENSMUSG00000001416	Cct3	1.3387245683488e-05	2.61836305714393e-07	21	0	231.637271350112	0.157791580780014
ENSMUSG00000001418	Glmp	0.199195418161658	0.0929745239098331	21	13.5	34.9958279620394	0.0401969697931835
ENSMUSG00000001419	Mef2d	0.277501955641098	0.140399727354028	24	15	98.0040255972015	0.0487950848523846
ENSMUSG00000001420	Tmem79	0.108679285307369	0.0429695867880712	21	18	522.366597533554	0.24779704443807
ENSMUSG00000001424	Snd1	1	1	24	9	33.121964913688	0.0457885088984343
ENSMUSG00000001435	Col18a1	1	1	21	6	29.8920950123797	0.0869755816035238
ENSMUSG00000001436	Slc19a1	0.00931140442256228	0.00176757931764929	21	19.5	168.788877148913	0.251252954352863
ENSMUSG00000001440	Kpnb1	1	1	24	6	23.2164177385382	0.0103351325182856
ENSMUSG00000001441	Npepps	1	1	21	12	30.4820468287976	0.0279123727913094
ENSMUSG00000001444	Tbx21	0.730221728785225	0.467861453065506	21	18	12.3641655998738	0.362995672898102
ENSMUSG00000001445	Mrpl10	0.408996545076047	0.228481426649981	24	15	74.6902165708484	0.0442049280633554
ENSMUSG00000001467	Cyp51	0.000445414531594274	3.16579964517888e-05	21	19.5	235.757390233972	0.36000662852583
ENSMUSG00000001472	Tcf25	6.31851932277602e-05	2.3923539837509e-06	21	10.5	202.053728453341	0.048526237401221
ENSMUSG00000001473	Tubb6	0.000244053409532356	1.39598045898277e-05	21	19.5	48.0734303275385	0.397982303839537
ENSMUSG00000001482	Def8	0.0116697128206698	0.00238923783043311	21	15	52.6591910798582	0.0872959799251114
ENSMUSG00000001493	Meox1	0.00831429224201129	0.00151631973798877	21	4.5	15.8271484487386	0.247900874098842
ENSMUSG00000001506	Col1a1	0.0997091049640177	0.0382749320922471	24	9	551.210592925466	0.326988414353985
ENSMUSG00000001507	Itga3	0.513333192749677	0.301581829971764	21	3	9.93643964837186	0.046327625052462
ENSMUSG00000001517	Foxm1	1	1	21	10.5	2.50372201087545	0.150738585083469
ENSMUSG00000001518	Itfg2	0.000901147428117326	8.34703684616757e-05	24	18	24.3541471055085	0.0986202819202198
ENSMUSG00000001520	Nrip2	0.836037035364595	0.553244376638789	21	10.5	3.88594928779736	0.0712745930856216
ENSMUSG00000001521	Tulp3	0.593822977665346	0.360746691945049	21	1.5	6.90136176378847	0.0391865102929145
ENSMUSG00000001524	Gtf2h4	0.0750891138970467	0.0268234785786188	21	19.5	12.2158388770467	0.0596742706574737
ENSMUSG00000001525	Tubb5	0.0104335517539422	0.00205683199754813	21	19.5	88.7752643112976	0.0932961967128088
ENSMUSG00000001542	Ell2	0.056730180427132	0.0185569532550778	24	19.5	86.185251566838	0.12708668068451
ENSMUSG00000001552	Jup	0.682959119768529	0.429514699206409	21	4.5	83.1146803761986	0.0535725274256799
ENSMUSG00000001555	Fkbp10	0.00120265747789974	0.000121073496188298	24	9	27.2054430181299	0.305623973088262
ENSMUSG00000001569	Nom1	0.277501955641098	0.140399727354028	24	18	19.6396337311384	0.0644708538972027
ENSMUSG00000001576	Ergic1	0.0513952912747129	0.016364254672604	24	0	299.052055705519	0.131630464032551
ENSMUSG00000001588	Acap1	1	1	24	9	3.12551622493098	0.1077481166734
ENSMUSG00000001604	Tcea3	1	1	21	16.5	18.193231621246	0.248162927400951
ENSMUSG00000001627	Ifrd1	0.235396876888902	0.114545103648131	21	19.5	164.798166822503	0.178160962114522
ENSMUSG00000001630	Stk38l	0.0131207496878647	0.00277057088028496	24	22.5	87.1225726672253	0.146871730212121
ENSMUSG00000001632	Brpf1	1	0.763312015919325	24	13.5	34.5482090982437	0.0415735777614209
ENSMUSG00000001642	Akr1b3	0.056730180427132	0.0185569532550778	21	13.5	24.2387057472559	0.0659904388498966
ENSMUSG00000001657	Hoxc8	1	0.960645085640241	24	16.5	6.71115855266919	0.101982082165791
ENSMUSG00000001661	Hoxc6	1	1	21	6	7.97433382362731	0.0406024879962119
ENSMUSG00000001663	Gstt1	0.0313413701289664	0.00853103351063754	24	13.5	75.7935044765133	0.20081706687281
ENSMUSG00000001665	Gstt3	0.000901147428117326	8.34703684616757e-05	21	10.5	17.2150901007029	0.232155203013781
ENSMUSG00000001666	Ddt	0.00931140442256228	0.00176757931764929	21	13.5	30.9550130738757	0.102834143632074
ENSMUSG00000001674	Ddx18	0.408996545076047	0.228481426649981	21	18	8.10822348388168	0.0369863747640295
ENSMUSG00000001687	Ubl3	0.0908755797574202	0.0340456449072747	24	18	78.7450460890489	0.0496629686501538
ENSMUSG00000001700	Gramd3	0.255659484696147	0.126895714412989	21	6	14.5427739649904	0.0885486975533102
ENSMUSG00000001707	Eef1e1	0.0104335517539422	0.00205683199754813	21	18	16.3908227166009	0.136430013856204
ENSMUSG00000001729	Akt1	0.000445414531594274	3.16579964517888e-05	21	12	357.590281231202	0.218962243393858
ENSMUSG00000001739	Cldn15	0.836037035364595	0.553244376638789	21	9	26.3538526084818	0.0876805841090552
ENSMUSG00000001741	Il16	1	1	21	3	19.7268108169925	0.126278536830587
ENSMUSG00000001750	Tcirg1	1	1	21	3	16.7823306891987	0.0422171435660111
ENSMUSG00000001751	Naglu	0.0164440537778822	0.0037065569590119	21	10.5	35.8011861203317	0.175154575382524
ENSMUSG00000001755	Coasy	1	0.705462316157121	24	16.5	108.32286599123	0.0560318129653349
ENSMUSG00000001761	Smo	1	1	24	3	14.2852051251756	0.0514543907891548
ENSMUSG00000001767	Crnkl1	4.45482618795293e-05	1.49601145141234e-06	21	18	39.1398526870927	0.150772858497385
ENSMUSG00000001768	Rin2	0.00120265747789974	0.000121073496188298	21	12	86.9959820599222	0.115239720415316
ENSMUSG00000001774	Chordc1	5.11366133106396e-06	6.79355701226299e-08	21	18	497.236087872982	0.602735825270316
ENSMUSG00000001783	Rtcb	0.552530269786444	0.330033764365023	24	18	63.6014690500618	0.04788970834244
ENSMUSG00000001785	Pwp1	0.235396876888902	0.114545103648131	24	22.5	17.616900667575	0.071833619301829
ENSMUSG00000001786	Fbxo7	0.155113970262725	0.0673278661978808	24	12	17.5634813141918	0.0658253248185982
ENSMUSG00000001794	Capns1	0.00345718969691997	0.00049246262565913	21	13.5	335.329351278287	0.0622186800414034
ENSMUSG00000001802	Lrp3	1.85453216871983e-05	4.38003021618085e-07	21	9	88.621536050661	0.232727722128897
ENSMUSG00000001829	Clpb	1	1	21	12	75.4773062090001	0.0304065749609218
ENSMUSG00000001833	Sept7	0.0382927641039936	0.011121265536144	21	19.5	86.2172702831534	0.0623772937033508
ENSMUSG00000001844	Zdhhc4	0.108679285307369	0.0429695867880712	21	13.5	42.94682315892	0.0975480914190606
ENSMUSG00000001847	Rac1	0.155113970262725	0.0673278661978808	24	7.5	56.6596527945619	0.0215255672231055
ENSMUSG00000001855	Nup214	0.379423747151819	0.207788338908148	21	15	29.3451202457485	0.0646057886110378
ENSMUSG00000001864	Aif1l	1	1	24	9	6.16668617609873	0.122455725591522
ENSMUSG00000001870	Ltbp1	1	0.763312015919325	21	10.5	10.1919951295849	0.0808359424909504
ENSMUSG00000001891	Ugp2	0.000244053409532356	1.39598045898277e-05	24	22.5	383.599898348592	0.132568546315588
ENSMUSG00000001909	Trmt1	0.255659484696147	0.126895714412989	24	16.5	27.054301134048	0.0585078065695158
ENSMUSG00000001910	Nacc1	1	1	21	16.5	39.5248342964154	0.0345914206570417
ENSMUSG00000001911	Nfix	0.000177216031501619	9.12958816061184e-06	21	10.5	232.978248109971	0.116738501134346
ENSMUSG00000001918	Slc1a5	0.00235369865108584	0.000295493498080819	21	15	2260.53896791279	0.141482118450108
ENSMUSG00000001924	Uba1	0.168995031502088	0.0750742560049498	21	10.5	160.130248769101	0.0384957647164762
ENSMUSG00000001930	Vwf	0.183613628907957	0.0836011865623432	24	12	26.7321777266179	0.0602724418219531
ENSMUSG00000001942	Siae	0.441828829454022	0.250931643859229	21	6	11.8506510036538	0.0282246334022905
ENSMUSG00000001943	Vsig2	0.682959119768529	0.429514699206409	21	16.5	23.2110918034111	0.113995288570781
ENSMUSG00000001946	Esam	1	1	21	6	22.9489677241936	0.0197733821089752
ENSMUSG00000001948	Spa17	1	1	21	18	1.21496564263784	0.0300054602906431
ENSMUSG00000001962	Fam50a	1	1	21	19.5	13.670536646904	0.0334391380741723
ENSMUSG00000001964	Emd	0.476304108393592	0.275257300813479	21	6	21.5803279532618	0.084642835584177
ENSMUSG00000001983	Taco1	1	1	24	21	35.6805492847156	0.0499635572229229
ENSMUSG00000001995	Sipa1l2	0.0203905905307309	0.00492570690140101	21	13.5	41.1648935373122	0.140619523940249
ENSMUSG00000001998	Ap4e1	0.636877681080558	0.393859184424976	21	3	8.73655528778363	0.0357980472445749
ENSMUSG00000001999	Blvra	1	1	24	3	27.3065119899314	0.0428195252642619
ENSMUSG00000002006	Pdzd4	1	1	21	7.5	2.66158860035559	0.126627640960241
ENSMUSG00000002010	Idh3g	0.0908755797574202	0.0340456449072747	21	16.5	1085.68529133953	0.0649114129361899
ENSMUSG00000002012	Pnck	1	1	21	7.5	3.0159743476844	0.195340423714872
ENSMUSG00000002014	Ssr4	1	1	21	0	23.34826360516	0.0275096719962601
ENSMUSG00000002015	Bcap31	1	1	21	18	49.4181587126566	0.0191537645952039
ENSMUSG00000002017	Fam98a	0.000147830321234648	7.35387382922378e-06	21	19.5	80.456331220995	0.145889233184487
ENSMUSG00000002020	Ltbp2	0.441828829454022	0.250931643859229	24	19.5	193.69536575929	0.080114957662008
ENSMUSG00000002028	Kmt2a	1	1	21	19.5	90.8589907586187	0.0704429250227423
ENSMUSG00000002031	Ift46	3.09920405657567e-05	9.24111328405469e-07	21	6	43.855740743331	0.139273444437803
ENSMUSG00000002032	Tmem25	0.0313413701289664	0.00853103351063754	21	10.5	32.0164961940763	0.285118324739871
ENSMUSG00000002043	Trappc6a	1	1	21	9	10.4065003563354	0.0322626455704457
ENSMUSG00000002052	Supt6	0.441828829454022	0.250931643859229	24	18	63.2713577322606	0.0424384173576575
ENSMUSG00000002055	Spag5	0.955312580548772	0.651282183668832	21	4.5	5.83271548310558	0.251136733859024
ENSMUSG00000002058	Unc119	0.0686640894073199	0.0237580080553189	24	1.5	52.3744090070375	0.214007078174358
ENSMUSG00000002059	Rab34	3.75427019100235e-05	1.17762553042734e-06	21	10.5	175.370463133354	0.169943876365408
ENSMUSG00000002064	Sdf2	0.552530269786444	0.330033764365023	24	3	9.11814578966722	0.0285194103149465
ENSMUSG00000002068	Ccne1	0.000681434023654358	5.70334476953312e-05	21	7.5	19.0001395632737	0.371563036134316
ENSMUSG00000002083	Bbc3	0.0624609827542509	0.0210124112033269	21	4.5	19.02426417032	0.16488652092279
ENSMUSG00000002102	Psmc3	0.893938134689477	0.600599220612467	21	13.5	35.7437756603583	0.0268456455196822
ENSMUSG00000002103	Acp2	1	1	21	13.5	31.5934728899062	0.0332069770529625
ENSMUSG00000002105	Slc39a13	0.00235369865108584	0.000295493498080819	24	9	38.5408238129827	0.0781873415174935
ENSMUSG00000002107	Celf2	0.0146858542967212	0.00320728045346505	21	9	188.665187759725	0.0924855541303023
ENSMUSG00000002108	Nr1h3	0.0164440537778822	0.0037065569590119	21	13.5	93.9783125952332	0.0943010363237088
ENSMUSG00000002109	Ddb2	0.00206845363660599	0.00024823275615332	21	9	26.7425100042298	0.140971955897857
ENSMUSG00000002111	Spi1	1	1	24	9	3.09894359056208	0.101083579202011
ENSMUSG00000002129	Sf3a1	0.0252396289604708	0.00650317696516376	21	16.5	62.9023899188715	0.121723304166073
ENSMUSG00000002147	Stat6	0.235396876888902	0.114545103648131	21	1.5	102.810015174644	0.0854304368105472
ENSMUSG00000002205	Vrk3	0.235396876888902	0.114545103648131	24	4.5	32.6981859792437	0.0965310984216771
ENSMUSG00000002210	Smg9	0.730221728785225	0.467861453065506	24	13.5	12.2873845670044	0.0518600918147026
ENSMUSG00000002221	Paxip1	1	1	21	12	15.7929941232875	0.0337341474130453
ENSMUSG00000002222	Rmnd5a	0.893938134689477	0.600599220612467	21	19.5	180.685238287172	0.0796363580727216
ENSMUSG00000002227	Mov10	0.0624609827542509	0.0210124112033269	21	7.5	21.3201500845419	0.177922723900079
ENSMUSG00000002228	Ppm1j	1	1	24	6	2.93060005187992	0.106271550511538
ENSMUSG00000002233	Rhoc	0.000588866071408548	4.69823767947922e-05	24	7.5	54.820267542621	0.156213887185783
ENSMUSG00000002249	Tead3	0.408996545076047	0.228481426649981	21	6	27.9375252856394	0.18853422583405
ENSMUSG00000002250	Ppard	1	1	21	7.5	17.7941097071415	0.0383826393317086
ENSMUSG00000002257	Def6	0.636877681080558	0.393859184424976	21	7.5	4.98857643457335	0.17343937257108
ENSMUSG00000002265	Peg3	0.00931140442256228	0.00176757931764929	24	6	226.982382016009	0.223198540625919
ENSMUSG00000002266	Zim1	0.0624609827542509	0.0210124112033269	21	4.5	23.0407849699517	0.199719528615053
ENSMUSG00000002274	Metrn	1	1	21	13.5	3.9666759428483	0.12376942894226
ENSMUSG00000002279	Lmf1	0.0908755797574202	0.0340456449072747	24	10.5	42.5949805853784	0.0589727060430554
ENSMUSG00000002280	Narfl	0.277501955641098	0.140399727354028	21	16.5	54.6336842951821	0.0715875189158721
ENSMUSG00000002289	Angptl4	0.000244053409532356	1.39598045898277e-05	21	4.5	2027.45970676313	0.428566186513647
ENSMUSG00000002297	Dbf4	1	1	24	3	4.31013031983481	0.125988878535903
ENSMUSG00000002307	Daxx	1	1	24	9	16.4364717693151	0.0508113336346215
ENSMUSG00000002308	Cd320	0.00931140442256228	0.00176757931764929	21	13.5	19.1980936715646	0.102638476852728
ENSMUSG00000002319	Ipo4	0.0164440537778822	0.0037065569590119	24	9	44.15447125265	0.0883073362946388
ENSMUSG00000002320	Tm9sf1	0.000790459047693725	6.90754677444365e-05	24	10.5	33.7307155944593	0.0658424906294758
ENSMUSG00000002325	Irf9	1	1	24	6	14.2895952045561	0.0396991605667468
ENSMUSG00000002326	Gmpr2	0.0750891138970467	0.0268234785786188	21	0	31.5784123357657	0.0958187266330661
ENSMUSG00000002329	Mdp1	0.000790459047693725	6.90754677444365e-05	24	0	46.3293631431564	0.118187144289229
ENSMUSG00000002332	Dhrs1	0.000177216031501619	9.12958816061184e-06	24	12	54.5714655079328	0.0744481054319346
ENSMUSG00000002341	Ncan	0.0104335517539422	0.00205683199754813	21	19.5	18.3957469740327	0.339620121016245
ENSMUSG00000002342	Tmem161a	0.000327146289281564	2.11272420932444e-05	21	19.5	47.0264539140031	0.108906453393823
ENSMUSG00000002343	Armc6	3.09920405657567e-05	9.24111328405469e-07	21	16.5	35.1224009279732	0.283207710652185
ENSMUSG00000002345	Borcs8	0.441828829454022	0.250931643859229	24	0	23.3524420006912	0.0627139012903367
ENSMUSG00000002346	Slc25a42	0.00649575475160105	0.00110987321942257	21	10.5	1103.65099984056	0.238402456538507
ENSMUSG00000002365	Snx9	0.000445414531594274	3.16579964517888e-05	21	10.5	69.755355883777	0.0682418522613666
ENSMUSG00000002372	Ranbp3	0.0104335517539422	0.00205683199754813	21	18	45.3298002443465	0.0805376382588493
ENSMUSG00000002379	Ndufa11	0.513333192749677	0.301581829971764	21	0	58.8975113956205	0.0311476411908978
ENSMUSG00000002393	Nr2f6	1	1	24	18	29.7455768153966	0.0395600501012144
ENSMUSG00000002395	Use1	0.00235369865108584	0.000295493498080819	21	12	110.34866772886	0.134899635629172
ENSMUSG00000002396	Ocel1	0.0997091049640177	0.0382749320922471	24	15	23.2086753330764	0.10696183726592
ENSMUSG00000002409	Dyrk1b	0.00157465471568892	0.000174096447273009	24	12	71.4268814345594	0.126769002149147
ENSMUSG00000002413	Braf	0.142113007359757	0.0603002198915968	21	4.5	24.3029033126081	0.0403229718056542
ENSMUSG00000002416	Ndufb2	0.0513952912747129	0.016364254672604	21	18	36.5094923620786	0.134080219078063
ENSMUSG00000002428	Hltf	0.018370633645164	0.0042764025770793	21	3	29.1919661523532	0.0999526811555127
ENSMUSG00000002455	Prpf6	0.476304108393592	0.275257300813479	24	21	37.0605409709679	0.0467905291022507
ENSMUSG00000002458	Rgs19	0.000509403086021309	3.86122200416182e-05	21	1.5	25.1620870739577	0.141025903269686
ENSMUSG00000002475	Abhd3	0.552530269786444	0.330033764365023	21	18	5.50082753755426	0.116204412198369
ENSMUSG00000002477	Snrpd1	0.0164440537778822	0.0037065569590119	21	19.5	12.6196405393943	0.0807531975054522
ENSMUSG00000002486	Tchp	0.00345718969691997	0.00049246262565913	21	18	48.3406737099272	0.282612363111366
ENSMUSG00000002489	Tiam1	0.0423608110625816	0.0126685368975999	21	7.5	49.0958340536697	0.272673929317701
ENSMUSG00000002496	Tsc2	6.31851932277602e-05	2.3923539837509e-06	21	10.5	116.371508566712	0.052439518515077
ENSMUSG00000002504	Slc9a3r2	0.0997091049640177	0.0382749320922471	21	13.5	190.40346469577	0.14972417706492
ENSMUSG00000002524	Puf60	0.183613628907957	0.0836011865623432	21	16.5	47.0911020370994	0.0468366134426364
ENSMUSG00000002546	Golga2	0.00506322373919776	0.000806438617550282	21	4.5	98.5271814139554	0.0607675104836866
ENSMUSG00000002550	Uck1	0.00180510871663473	0.000208102429358879	24	4.5	685.561657860795	0.131547548351967
ENSMUSG00000002580	Mien1	0.168995031502088	0.0750742560049498	21	18	33.6208594351729	0.0789556651280979
ENSMUSG00000002588	Pon1	1	1	21	12	60.4983988475305	0.212560476394031
ENSMUSG00000002602	Axl	0.513333192749677	0.301581829971764	21	10.5	27.68347843111	0.0579279460815323
ENSMUSG00000002603	Tgfb1	0.893938134689477	0.600599220612467	21	10.5	22.6025668917508	0.079159254596471
ENSMUSG00000002608	Ccdc97	0.00345718969691997	0.00049246262565913	21	16.5	31.7857399809135	0.0477218390117655
ENSMUSG00000002617	Zfp40	0.217087459718288	0.103264349980395	21	4.5	4.38472369298923	0.0308614271748458
ENSMUSG00000002625	Akap8l	1	1	21	19.5	48.6138567511555	0.0708961088442718
ENSMUSG00000002635	Pdcd2l	1	1	24	18	2.0838657705911	0.0170218792480567
ENSMUSG00000002658	Gtf2f1	0.300337943637497	0.155145417928913	21	18	24.265440964453	0.0552320930804789
ENSMUSG00000002660	Clpp	1	1	21	16.5	45.8022240012159	0.0384664205573931
ENSMUSG00000002661	Alkbh7	0.0465941625724253	0.0144091476255415	24	7.5	37.4745274937986	0.114390647952118
ENSMUSG00000002668	Dennd1c	1	1	24	9	4.63404513755061	0.090048400319922
ENSMUSG00000002679	Med6	0.142113007359757	0.0603002198915968	21	0	11.7387592717998	0.0863565425369509
ENSMUSG00000002688	Prkd1	0.0313413701289664	0.00853103351063754	21	3	25.6729525135368	0.0562206271844253
ENSMUSG00000002699	Lcp2	0.593822977665346	0.360746691945049	21	6	7.13341541323807	0.265436167044964
ENSMUSG00000002718	Cse1l	0.0908755797574202	0.0340456449072747	24	22.5	34.5118176934644	0.0487978245754992
ENSMUSG00000002728	Naa20	0.277501955641098	0.140399727354028	21	18	58.7689300930235	0.0788453749091341
ENSMUSG00000002731	Prkra	0.636877681080558	0.393859184424976	24	4.5	26.6277274021771	0.0786104844402156
ENSMUSG00000002732	Fkbp7	1	1	21	12	7.83420420470062	0.0240543030063274
ENSMUSG00000002733	Plekha3	0.0908755797574202	0.0340456449072747	21	13.5	16.3410183119229	0.0406642213606314
ENSMUSG00000002741	Ykt6	0.0073394680093784	0.0012984504257495	21	15	78.924366130436	0.0650406381008915
ENSMUSG00000002748	Baz1b	2.18810770101513e-05	5.6362062709741e-07	21	15	234.673233682488	0.102720383378518
ENSMUSG00000002763	Pex6	0.0997091049640177	0.0382749320922471	21	12	254.548807739	0.0914310902016744
ENSMUSG00000002767	Mrpl2	0.183613628907957	0.0836011865623432	24	15	56.838155498024	0.0546665772306695
ENSMUSG00000002768	Mea1	0.682959119768529	0.429514699206409	21	15	22.1990797887884	0.0315426268394153
ENSMUSG00000002769	Gnmt	1	1	21	1.5	2.51989538613431	0.124784420155125
ENSMUSG00000002778	Kdelr1	3.09920405657567e-05	9.24111328405469e-07	24	10.5	162.025835805815	0.117659449333336
ENSMUSG00000002781	Tmem143	0.00157465471568892	0.000174096447273009	24	15	222.720696631353	0.0784309286676195
ENSMUSG00000002797	Ggct	1	0.890724302121884	24	19.5	3.23754326356321	0.0544429191279864
ENSMUSG00000002799	Jag2	0.0227732866721221	0.00566432770573853	24	13.5	31.3597037694938	0.0887752373905523
ENSMUSG00000002803	Btbd6	0.0203905905307309	0.00492570690140101	21	10.5	43.2788897159012	0.123272538066993
ENSMUSG00000002804	Nudt14	0.836037035364595	0.553244376638789	24	21	5.64052332809347	0.058470973527717
ENSMUSG00000002808	Epdr1	1	1	21	12	8.61995148928525	0.118431002494112
ENSMUSG00000002812	Flii	0.636877681080558	0.393859184424976	24	7.5	130.16024162835	0.0588632148777225
ENSMUSG00000002814	Top3a	0.00931140442256228	0.00176757931764929	21	6	27.231196139556	0.233392715042412
ENSMUSG00000002820	Atg4d	1	1	21	1.5	15.8915563663244	0.02857634634389
ENSMUSG00000002825	Qtrt1	1	1	21	19.5	7.3118945070615	0.0770215075117526
ENSMUSG00000002831	Plin4	0.0164440537778822	0.0037065569590119	24	13.5	2663.28544073029	0.181348232819312
ENSMUSG00000002833	Hdgfl2	0.836037035364595	0.553244376638789	21	4.5	17.5023419733971	0.0405197145950662
ENSMUSG00000002835	Chaf1a	0.0908755797574202	0.0340456449072747	21	7.5	6.58688170871453	0.19220827564263
ENSMUSG00000002844	Adprh	1	1	24	18	13.7361516236171	0.0323117683203436
ENSMUSG00000002845	Tmem39a	0.552530269786444	0.330033764365023	21	3	19.6264075150083	0.0873299602260393
ENSMUSG00000002846	Timmdc1	0.0513952912747129	0.016364254672604	21	0	22.9304057616363	0.041573546455147
ENSMUSG00000002847	Pla1a	0.408996545076047	0.228481426649981	24	13.5	24.7158575665163	0.188883753785494
ENSMUSG00000002870	Mcm2	0.730221728785225	0.467861453065506	21	3	6.45502768717941	0.102703928882243
ENSMUSG00000002871	Tpra1	0.0227732866721221	0.00566432770573853	21	4.5	39.647697733342	0.0976269321787878
ENSMUSG00000002881	Nab1	0.183613628907957	0.0836011865623432	24	13.5	57.4047036514326	0.0548364374041297
ENSMUSG00000002885	Adgre5	1	1	21	7.5	54.10383389029	0.0551894589621581
ENSMUSG00000002897	Il17ra	1	1	21	6	7.94497985669645	0.102478094432257
ENSMUSG00000002900	Lamb1	0.0313413701289664	0.00853103351063754	21	6	443.034751031373	0.243450770986444
ENSMUSG00000002908	Kcnn1	0.00394579806774724	0.000581574931086519	21	15	15.9323616961691	0.0985384858289837
ENSMUSG00000002910	Arrdc2	0.636877681080558	0.393859184424976	21	16.5	12.2778926297616	0.0829032332127311
ENSMUSG00000002944	Cd36	0.142113007359757	0.0603002198915968	21	9	1250.51744543066	0.0365249055267453
ENSMUSG00000002948	Map2k7	0.0513952912747129	0.016364254672604	24	10.5	32.2503273812261	0.0598460250065724
ENSMUSG00000002949	Timm44	0.300337943637497	0.155145417928913	24	19.5	85.1078873707526	0.0310365778712166
ENSMUSG00000002957	Ap2a2	2.61875907205432e-05	7.22869505460413e-07	21	6	231.376150688569	0.135154723723413
ENSMUSG00000002963	Pnkp	1	1	21	15	11.6502389496551	0.0318931974086183
ENSMUSG00000002968	Med25	0.0104335517539422	0.00205683199754813	24	12	63.9215866034212	0.0689208775924781
ENSMUSG00000002980	Bcam	0.0513952912747129	0.016364254672604	24	10.5	82.4794759560125	0.110729660915871
ENSMUSG00000002981	Clptm1	0.0073394680093784	0.0012984504257495	24	10.5	161.932636021936	0.0741869819923417
ENSMUSG00000002983	Relb	2.18810770101513e-05	5.6362062709741e-07	21	4.5	46.9355341063596	0.235133223918748
ENSMUSG00000002984	Tomm40	0.0465941625724253	0.0144091476255415	21	12	55.1968245086462	0.0467333371950372
ENSMUSG00000002985	Apoe	0.217087459718288	0.103264349980395	21	10.5	1432.20601207974	0.0970155149470048
ENSMUSG00000002996	Hbp1	0.056730180427132	0.0185569532550778	24	6	100.799405471937	0.0620389716954316
ENSMUSG00000002997	Prkar2b	0.000445414531594274	3.16579964517888e-05	21	9	3282.33382486423	0.15518969043368
ENSMUSG00000003031	Cdkn1b	0.235396876888902	0.114545103648131	21	4.5	76.5640499395464	0.110508456082697
ENSMUSG00000003032	Klf4	0.168995031502088	0.0750742560049498	21	6	89.1750534151683	0.247662649206711
ENSMUSG00000003033	Ap1m1	0.000588866071408548	4.69823767947922e-05	24	22.5	113.751444420892	0.0976225381204286
ENSMUSG00000003037	Rab8a	0.0828251721444608	0.030241060343837	24	0	20.8966375448341	0.0391920516699873
ENSMUSG00000003038	Hmgn2	0.108679285307369	0.0429695867880712	21	7.5	15.7634664510612	0.105547690190166
ENSMUSG00000003039	Fam32a	1	0.763312015919325	21	6	27.7249640017064	0.0363294361406615
ENSMUSG00000003062	Stard3nl	1	1	24	0	7.32313182411133	0.0479439123040735
ENSMUSG00000003068	Stk11	1	1	24	6	48.9046540331784	0.0239757828291013
ENSMUSG00000003070	Efna2	0.513333192749677	0.301581829971764	21	4.5	4.24176939418621	0.176790627207105
ENSMUSG00000003072	Atp5d	0.130211000359666	0.0539334367125578	21	16.5	511.958725690492	0.0580701137077144
ENSMUSG00000003099	Ppp5c	0.779867611593524	0.509052266361586	21	12	28.6198223953528	0.0297818620128364
ENSMUSG00000003119	Cdk12	1	1	24	15	15.2412109645428	0.0256758927356158
ENSMUSG00000003123	Lipe	0.513333192749677	0.301581829971764	21	9	1216.09115636975	0.0512604014035341
ENSMUSG00000003131	Pafah1b2	1	1	21	12	25.1216855631878	0.0338821310137442
ENSMUSG00000003134	Tbc1d8	0.730221728785225	0.467861453065506	21	6	16.6664407661175	0.0701690709218663
ENSMUSG00000003135	Cnot11	0.142113007359757	0.0603002198915968	21	18	22.1000047261227	0.0720607165749569
ENSMUSG00000003153	Slc2a3	0.018370633645164	0.0042764025770793	24	13.5	9.06243308744152	0.19283523027383
ENSMUSG00000003154	Foxj2	1	1	21	12	19.7999377007249	0.0392507148362009
ENSMUSG00000003161	Sri	0.00306466491900754	0.000416191855559368	21	9	63.4356018206445	0.0750580253432127
ENSMUSG00000003166	Dgcr2	0.00394579806774724	0.000581574931086519	21	15	40.0441373687465	0.0557157537262578
ENSMUSG00000003184	Irf3	0.000285164385704564	1.71953135375768e-05	21	19.5	115.571113180811	0.169752509496551
ENSMUSG00000003190	Bcl2l12	1	1	24	18	6.31612884828742	0.053315169544013
ENSMUSG00000003198	Zfp959	1	1	21	1.5	3.20538925385357	0.0604573137181172
ENSMUSG00000003199	Mpnd	0.0345928380169984	0.00974798550069376	21	13.5	81.1538784443438	0.0926126201159247
ENSMUSG00000003200	Sh3gl1	5.32590001860406e-05	1.89466662408086e-06	21	18	48.3454646163544	0.13806839735567
ENSMUSG00000003208	Yju2	0.0116697128206698	0.00238923783043311	21	18	16.5875548211614	0.178398214057924
ENSMUSG00000003226	Ranbp2	0.183613628907957	0.0836011865623432	24	16.5	114.912158795813	0.0633923088374986
ENSMUSG00000003228	Grk5	3.09920405657567e-05	9.24111328405469e-07	24	0	116.136294483964	0.22578942532002
ENSMUSG00000003233	Dvl3	0.779867611593524	0.509052266361586	24	18	29.770821066109	0.0505296563753609
ENSMUSG00000003234	Abcf3	0.00306466491900754	0.000416191855559368	21	16.5	66.168703832865	0.0816320825119102
ENSMUSG00000003235	Eif2b5	1	1	21	15	25.7869261250966	0.0310409891624743
ENSMUSG00000003269	Cyth2	1	1	21	6	16.4292301125936	0.0356395667727485
ENSMUSG00000003273	Car11	0.277501955641098	0.140399727354028	24	13.5	16.9491867111545	0.0924846137096165
ENSMUSG00000003279	Dlgap1	0.0513952912747129	0.016364254672604	21	6	14.9620158924686	0.24572266720423
ENSMUSG00000003282	Plag1	0.441828829454022	0.250931643859229	21	6	8.37133511079909	0.166097517360937
ENSMUSG00000003299	Mrpl4	0.513333192749677	0.301581829971764	21	13.5	55.5690715194648	0.0292933175491578
ENSMUSG00000003308	Keap1	0.324876019237815	0.171225895149253	24	16.5	63.5582120157572	0.0693009357531757
ENSMUSG00000003316	Glg1	0.0164440537778822	0.0037065569590119	21	9	94.4527159096729	0.0677822793642916
ENSMUSG00000003344	Btbd2	1	1	21	7.5	25.770264901015	0.0427448579144631
ENSMUSG00000003345	Csnk1g2	0.0104335517539422	0.00205683199754813	24	10.5	72.2216635672558	0.0548758516709469
ENSMUSG00000003346	Abhd17a	0.0073394680093784	0.0012984504257495	24	15	68.272461335826	0.0780255540423496
ENSMUSG00000003348	Mob3a	1	1	21	19.5	8.56668176590454	0.0694345274975915
ENSMUSG00000003352	Cacnb3	1	1	24	21	1.76291319983547	0.0570221052299716
ENSMUSG00000003360	Ddx23	0.0750891138970467	0.0268234785786188	21	19.5	63.872177283009	0.073367540859814
ENSMUSG00000003363	Pld3	0.00306466491900754	0.000416191855559368	21	10.5	36.6492649011114	0.0762319818617909
ENSMUSG00000003378	Grik5	0.183613628907957	0.0836011865623432	24	13.5	39.6851555298085	0.0876859488690618
ENSMUSG00000003380	Rabac1	0.168995031502088	0.0750742560049498	24	13.5	77.7816036287984	0.0605976713945588
ENSMUSG00000003382	Etv3	1	1	21	7.5	80.1539143182301	0.104161207024141
ENSMUSG00000003402	Prkcsh	0.552530269786444	0.330033764365023	24	4.5	13.383848375412	0.0164281666733395
ENSMUSG00000003418	St8sia6	0.255659484696147	0.126895714412989	21	9	10.7572335768745	0.121029166513584
ENSMUSG00000003420	Fcgrt	2.33293185433404e-06	2.15230999920109e-08	24	10.5	671.934948367725	0.21698775926933
ENSMUSG00000003421	Nosip	0.0828251721444608	0.030241060343837	21	19.5	13.6052802057787	0.0375647569889274
ENSMUSG00000003423	Pih1d1	1	1	24	15	17.3249252082699	0.042049199019758
ENSMUSG00000003429	Rps11	1	1	21	16.5	83.4165147251836	0.02904231173787
ENSMUSG00000003435	Supt5	1	1	24	15	26.3567934342483	0.0236355694375074
ENSMUSG00000003437	Paf1	0.00157465471568892	0.000174096447273009	21	16.5	62.6876107863283	0.101417501146239
ENSMUSG00000003438	Timm50	0.0164440537778822	0.0037065569590119	24	13.5	98.9423629896147	0.0773524630693824
ENSMUSG00000003444	Med29	0.018370633645164	0.0042764025770793	21	19.5	10.3242765583948	0.121781756903113
ENSMUSG00000003458	Ncstn	0.000790459047693725	6.90754677444365e-05	24	12	93.6308497666895	0.0953157293191123
ENSMUSG00000003464	Pex19	0.00931140442256228	0.00176757931764929	24	12	281.162571412252	0.0844695750949086
ENSMUSG00000003477	Inmt	1.3387245683488e-05	2.61836305714393e-07	24	13.5	66.3380135307991	0.487668928534744
ENSMUSG00000003500	Impdh1	0.183613628907957	0.0836011865623432	24	13.5	1496.71914226477	0.17829615581205
ENSMUSG00000003518	Dusp3	0.00506322373919776	0.000806438617550282	21	6	194.078322061552	0.100214684639144
ENSMUSG00000003526	Prodh	1.45138704209167e-07	4.39197495946256e-10	24	16.5	319.331182059644	0.445362079809694
ENSMUSG00000003527	Ess2	0.255659484696147	0.126895714412989	21	9	21.9063947956199	0.0912051194074401
ENSMUSG00000003528	Slc25a1	0.476304108393592	0.275257300813479	21	1.5	2229.65413487039	0.237375722900628
ENSMUSG00000003531	Dgcr6	0.00506322373919776	0.000806438617550282	21	16.5	69.0801437104816	0.112078233503725
ENSMUSG00000003534	Ddr1	0.0282276345864143	0.00745431224076984	24	15	32.8640782492668	0.17129880179443
ENSMUSG00000003541	Ier3	1	1	21	15	26.0097332538465	0.245548424077236
ENSMUSG00000003546	Klc4	0.000588866071408548	4.69823767947922e-05	24	6	55.0684404209118	0.130020768697971
ENSMUSG00000003549	Ercc1	0.476304108393592	0.275257300813479	21	19.5	12.0936848520241	0.0410802036598552
ENSMUSG00000003559	As3mt	0.142113007359757	0.0603002198915968	24	9	13.9617534956638	0.0996262834135894
ENSMUSG00000003573	Homer3	0.00345718969691997	0.00049246262565913	21	9	20.6464523078562	0.135200016532574
ENSMUSG00000003575	Crtc1	0.00571499910155847	0.000946946120230184	21	4.5	20.837133437686	0.11206809370004
ENSMUSG00000003581	Rnf215	1	1	21	15	8.08468191772661	0.0298592652367948
ENSMUSG00000003604	Aven	1	0.890724302121884	24	3	12.0404402317553	0.0776950835781801
ENSMUSG00000003617	Cp	0.130211000359666	0.0539334367125578	24	6	83.2814230962743	0.166092706429548
ENSMUSG00000003623	Crot	0.0073394680093784	0.0012984504257495	24	6	91.3883259242627	0.0818857492055919
ENSMUSG00000003644	Rps6ka1	1	1	21	7.5	4.89157510404928	0.0424635705876342
ENSMUSG00000003660	Snrnp200	0.836037035364595	0.553244376638789	21	4.5	15.7306261281249	0.00666096182166469
ENSMUSG00000003662	Ciao1	0.0624609827542509	0.0210124112033269	21	6	32.1908429026576	0.0502673242499649
ENSMUSG00000003680	Taf6l	0.00345718969691997	0.00049246262565913	24	13.5	31.8439985105849	0.0851788336888283
ENSMUSG00000003721	Insig2	0.0908755797574202	0.0340456449072747	21	7.5	30.0584987615382	0.060519743610838
ENSMUSG00000003731	Kpna6	1	0.763312015919325	24	18	26.5956286232231	0.0135524562120145
ENSMUSG00000003746	Man1a	1	1	24	9	16.0948276051016	0.0625816937576685
ENSMUSG00000003752	Itpkc	1	1	21	1.5	10.2972536606877	0.0864406841478309
ENSMUSG00000003762	Coq8b	0.118975822868646	0.0481733976129153	24	12	12.4489409827632	0.0387436010350981
ENSMUSG00000003778	Brd8	1	1	21	6	35.0996854568674	0.0517487645279754
ENSMUSG00000003779	Kif20a	0.730221728785225	0.467861453065506	21	16.5	4.91051698681446	0.20873588914148
ENSMUSG00000003808	Farsa	6.31851932277602e-05	2.3923539837509e-06	21	19.5	53.2315852796372	0.148871088256408
ENSMUSG00000003809	Gcdh	0.00267354104770094	0.000351039155942134	21	15	89.2158286855328	0.057434030049179
ENSMUSG00000003810	Mast2	0.000509403086021309	3.86122200416182e-05	21	18	78.5609111699232	0.0964770529094048
ENSMUSG00000003812	Dnase2a	0.636877681080558	0.393859184424976	24	15	3.10836950549453	0.0271732499375128
ENSMUSG00000003813	Rad23a	0.552530269786444	0.330033764365023	21	13.5	30.4053711898623	0.0290815248706859
ENSMUSG00000003814	Calr	0.277501955641098	0.140399727354028	24	1.5	107.514047259845	0.0337887095866523
ENSMUSG00000003824	Syce2	0.441828829454022	0.250931643859229	24	10.5	1.87804276609894	0.0998593567860942
ENSMUSG00000003847	Nfat5	0.955312580548772	0.651282183668832	21	3	63.650090557488	0.0487032443641306
ENSMUSG00000003848	Nob1	0.00235369865108584	0.000295493498080819	21	18	29.4996256898052	0.158704475966136
ENSMUSG00000003849	Nqo1	0.0997091049640177	0.0382749320922471	24	10.5	5.99173186710708	0.211775822711394
ENSMUSG00000003865	Gys1	6.13455725381983e-06	8.96481169279154e-08	24	10.5	742.802462332748	0.154886454905571
ENSMUSG00000003868	Ruvbl2	1	1	21	4.5	17.4119046166644	0.0318868923923175
ENSMUSG00000003873	Bax	1	1	21	6	6.19780470480607	0.0454612585418139
ENSMUSG00000003923	Tfam	1	1	21	9	18.8394252068049	0.0277296195493733
ENSMUSG00000003929	Zfp81	0.130211000359666	0.0539334367125578	24	4.5	22.2717785192621	0.214363101545784
ENSMUSG00000003934	Efnb3	1	1	24	3	2.832875806351	0.143083612041993
ENSMUSG00000003948	Mmd	0.476304108393592	0.275257300813479	24	6	345.754569281525	0.112048707448409
ENSMUSG00000003949	Hlf	8.23851277143057e-08	2.12818619086331e-10	24	12	569.776343129911	0.621460884829754
ENSMUSG00000003955	Fam162a	0.552530269786444	0.330033764365023	21	19.5	41.1983805095292	0.0411669912742011
ENSMUSG00000003970	Rpl8	0.0203905905307309	0.00492570690140101	24	15	227.980336356767	0.0800465442948906
ENSMUSG00000003992	Ssbp2	1	0.960645085640241	24	16.5	28.8844985796508	0.086015352867253
ENSMUSG00000004018	Fancl	0.130211000359666	0.0539334367125578	21	19.5	7.3758531590617	0.135801942518665
ENSMUSG00000004032	Gstm5	0.324876019237815	0.171225895149253	21	4.5	17.4464638854901	0.0311573217386592
ENSMUSG00000004035	Gstm7	0.408996545076047	0.228481426649981	21	9	6.59578298498084	0.0634106538656018
ENSMUSG00000004040	Stat3	0.199195418161658	0.0929745239098331	21	10.5	61.6009081541613	0.0580411289603571
ENSMUSG00000004043	Stat5a	0.000210093327019198	1.13040102883604e-05	21	9	187.647250614959	0.140539262610964
ENSMUSG00000004044	Cavin1	0.00103851303458173	0.000100639723551982	21	4.5	481.035367135807	0.0832648751393947
ENSMUSG00000004054	Map3k11	1	1	21	15	26.4529087311754	0.0322261294714117
ENSMUSG00000004056	Akt2	1.59593881889358e-05	3.39235648270242e-07	24	9	786.1521287052	0.121234995433999
ENSMUSG00000004069	Dnaja3	1	0.825006676681316	24	13.5	130.403354433605	0.0286433814654929
ENSMUSG00000004070	Hmox2	0.552530269786444	0.330033764365023	21	18	43.0992364085979	0.0517226652608595
ENSMUSG00000004071	Cdip1	0.0131207496878647	0.00277057088028496	24	10.5	342.558730006454	0.129630858235614
ENSMUSG00000004085	Map3k20	0.000681434023654358	5.70334476953312e-05	21	18	194.778472157752	0.228057634025009
ENSMUSG00000004096	Cwc15	0.379423747151819	0.207788338908148	21	19.5	11.7925243913827	0.0143572011307605
ENSMUSG00000004098	Col5a3	6.16214963685426e-07	3.36555519320404e-09	24	4.5	273.915484635769	0.350535737350582
ENSMUSG00000004099	Dnmt1	1	1	21	1.5	20.3050191927058	0.0582169391018803
ENSMUSG00000004100	Ppan	0.0997091049640177	0.0382749320922471	24	16.5	27.9868369934885	0.155308488546031
ENSMUSG00000004105	Angptl2	6.16214963685426e-07	3.36555519320404e-09	24	12	921.964397235498	0.344607647722692
ENSMUSG00000004127	Trmt10a	0.0164440537778822	0.0037065569590119	21	16.5	18.300476923924	0.13795160371994
ENSMUSG00000004151	Etv1	0.636877681080558	0.393859184424976	21	10.5	2.29184693299135	0.104623992781793
ENSMUSG00000004187	Kifc2	0.0203905905307309	0.00492570690140101	21	18	57.5236007418957	0.165007437038342
ENSMUSG00000004207	Psap	0.00394579806774724	0.000581574931086519	24	10.5	2175.60311918013	0.0814289139092158
ENSMUSG00000004221	Ikbkg	0.441828829454022	0.250931643859229	24	10.5	43.8571683473609	0.0491065962737323
ENSMUSG00000004233	Wars2	0.0313413701289664	0.00853103351063754	21	19.5	13.0102738630005	0.0618190041469631
ENSMUSG00000004263	Atn1	0.277501955641098	0.140399727354028	24	7.5	3.3711139671865	0.0564608816831228
ENSMUSG00000004264	Phb2	0.955312580548772	0.651282183668832	24	15	161.744185342269	0.0426336825043043
ENSMUSG00000004266	Ptpn6	1	1	24	9	4.50035085424375	0.0829731632431327
ENSMUSG00000004267	Eno2	0.168995031502088	0.0750742560049498	21	12	4.26989364764034	0.224185490735685
ENSMUSG00000004268	Emg1	8.23851277143057e-08	2.12818619086331e-10	21	19.5	108.058360069387	0.17237419720156
ENSMUSG00000004270	Lpcat3	1	1	21	13.5	37.0664662159376	0.0331359852046959
ENSMUSG00000004285	Atp6v1f	0.379423747151819	0.207788338908148	21	16.5	34.8973939848736	0.040776998374649
ENSMUSG00000004317	Clcn5	1	1	21	7.5	11.4063576753258	0.106561965337909
ENSMUSG00000004319	Clcn3	0.00571499910155847	0.000946946120230184	24	18	112.796546796388	0.125173289739414
ENSMUSG00000004356	Utp20	0.000147830321234648	7.35387382922378e-06	24	18	56.5388307013454	0.138942382759264
ENSMUSG00000004360	9330159F19Rik	1	1	21	0	3.71965515763681	0.153336906048323
ENSMUSG00000004364	Cul3	0.0252396289604708	0.00650317696516376	21	18	136.542775587243	0.0654178241894059
ENSMUSG00000004383	Large1	0.0908755797574202	0.0340456449072747	21	4.5	24.1497318950275	0.0790370107049188
ENSMUSG00000004393	Ddx56	0.155113970262725	0.0673278661978808	21	16.5	21.2394373745559	0.0564908190811379
ENSMUSG00000004394	Tmed4	0.0624609827542509	0.0210124112033269	24	12	50.2874881507511	0.0609330740044435
ENSMUSG00000004446	Bid	0.0203905905307309	0.00492570690140101	21	7.5	18.0171290490195	0.343520970029783
ENSMUSG00000004451	Ralb	0.118975822868646	0.0481733976129153	24	6	28.1351477544895	0.055239691653841
ENSMUSG00000004455	Ppp1cc	0.056730180427132	0.0185569532550778	24	21	13.3646876525925	0.0992681689835249
ENSMUSG00000004460	Dnajb11	1	1	21	0	21.2025942783978	0.0358186395301043
ENSMUSG00000004462	Tbccd1	0.108679285307369	0.0429695867880712	24	18	13.5346908163795	0.056899242937594
ENSMUSG00000004473	Clec11a	0.00345718969691997	0.00049246262565913	21	7.5	5.81903165323159	0.190698944672981
ENSMUSG00000004500	Zfp324	0.108679285307369	0.0429695867880712	21	4.5	12.8246367749337	0.0830868291365954
ENSMUSG00000004508	Gab2	6.16214963685426e-07	3.36555519320404e-09	21	7.5	63.1817470516148	0.246517146241368
ENSMUSG00000004530	Coro1c	1	1	21	1.5	23.4582816363374	0.0626237071487
ENSMUSG00000004535	Tax1bp1	0.00180510871663473	0.000208102429358879	21	16.5	213.941153298323	0.0905151523018329
ENSMUSG00000004558	Ndrg2	0.00267354104770094	0.000351039155942134	24	13.5	1264.08875561179	0.177174141885148
ENSMUSG00000004561	Mettl17	0.779867611593524	0.509052266361586	21	6	22.1119631256458	0.0644727000222573
ENSMUSG00000004562	Arhgef40	0.0131207496878647	0.00277057088028496	21	6	189.232058149211	0.164277807608961
ENSMUSG00000004565	Pnpla6	0.0465941625724253	0.0144091476255415	21	4.5	32.0736530599964	0.047368015906179
ENSMUSG00000004567	Mcoln1	0.0686640894073199	0.0237580080553189	24	10.5	35.7178305255111	0.0519069244913909
ENSMUSG00000004568	Arhgef18	0.00394579806774724	0.000581574931086519	24	19.5	55.2433281375338	0.0833295373025894
ENSMUSG00000004591	Pkn2	1	1	21	12	34.2340389808202	0.0304051746085124
ENSMUSG00000004609	Cd33	0.00931140442256228	0.00176757931764929	21	7.5	13.8022862838229	0.338548759473451
ENSMUSG00000004610	Etfb	0.118975822868646	0.0481733976129153	24	15	90.7327636803603	0.0828138896235645
ENSMUSG00000004626	Stxbp2	0.552530269786444	0.330033764365023	21	7.5	62.4379341556369	0.0525002421390974
ENSMUSG00000004631	Sgce	0.018370633645164	0.0042764025770793	21	4.5	35.9119160537162	0.100984043869785
ENSMUSG00000004633	Chn2	1	1	21	15	2.78833382861339	0.0813375351095635
ENSMUSG00000004637	Wwox	0.0131207496878647	0.00277057088028496	24	12	17.8904193827726	0.0838093489429966
ENSMUSG00000004642	Slbp	0.0073394680093784	0.0012984504257495	24	3	39.0580353315429	0.114837638546306
ENSMUSG00000004655	Aqp1	0.779867611593524	0.509052266361586	24	15	822.502941451458	0.0971815215583181
ENSMUSG00000004661	Arid3b	1	1	24	18	5.12764503320416	0.0694060389908006
ENSMUSG00000004665	Cnn2	1	1	21	6	26.771832968827	0.131431942227444
ENSMUSG00000004667	Polr2e	0.636877681080558	0.393859184424976	24	15	39.436142465978	0.0542277652996042
ENSMUSG00000004677	Myo9b	1	1	24	18	17.9980178330245	0.0273254645558596
ENSMUSG00000004698	Hdac9	0.552530269786444	0.330033764365023	24	9	5.16029300427586	0.142458506087154
ENSMUSG00000004730	Adgre1	0.636877681080558	0.393859184424976	21	7.5	19.1099985436531	0.186609047192991
ENSMUSG00000004748	Mtfp1	0.0465941625724253	0.0144091476255415	21	16.5	80.7956893649147	0.112643471313658
ENSMUSG00000004768	Rab23	1	1	24	18	12.2304637244858	0.094714391790703
ENSMUSG00000004771	Rab11a	1	1	24	12	14.1700044489544	0.020633403185877
ENSMUSG00000004788	Eif2b2	0.00137996511990177	0.000145339894169298	21	18	24.953788900553	0.0917954272815527
ENSMUSG00000004789	Dlst	1	1	21	9	951.523216476473	0.0427272702609734
ENSMUSG00000004798	Ulk2	1	1	21	12	45.4268460931338	0.0457515750413501
ENSMUSG00000004815	Dgkq	0.730221728785225	0.467861453065506	24	16.5	22.9954002740549	0.0392559643391575
ENSMUSG00000004837	Grap	0.836037035364595	0.553244376638789	21	15	12.7254385825606	0.0692384695199226
ENSMUSG00000004843	Chmp2b	0.730221728785225	0.467861453065506	24	1.5	16.2108119520165	0.0285432854983352
ENSMUSG00000004846	Plod3	1	1	21	1.5	39.3385036876782	0.0578906216132039
ENSMUSG00000004849	Ap1s1	0.142113007359757	0.0603002198915968	21	13.5	42.7739542741306	0.0505160512250066
ENSMUSG00000004865	Srpk1	0.0345928380169984	0.00974798550069376	21	19.5	33.2706014850824	0.0660590260031379
ENSMUSG00000004880	Lbr	1	1	21	19.5	16.3326682762072	0.0548363493426887
ENSMUSG00000004891	Nes	1	1	21	19.5	64.1422146893251	0.0937427871494491
ENSMUSG00000004895	Prcc	0.00157465471568892	0.000174096447273009	21	19.5	41.7295782123583	0.0890396253270084
ENSMUSG00000004896	Rrnad1	0.0423608110625816	0.0126685368975999	21	19.5	47.0149097904691	0.110747480144706
ENSMUSG00000004897	Hdgf	0.00506322373919776	0.000806438617550282	21	19.5	137.925421833722	0.0462084688228246
ENSMUSG00000004929	Thop1	1	1	21	15	15.6148690312363	0.0706188422490159
ENSMUSG00000004931	Apba3	0.00137996511990177	0.000145339894169298	21	19.5	169.032288698047	0.168601130016163
ENSMUSG00000004934	Pias4	1	1	21	15	8.20384254345928	0.0262716254272118
ENSMUSG00000004936	Map2k1	0.0997091049640177	0.0382749320922471	21	9	60.5728424112681	0.0699627846968273
ENSMUSG00000004937	Sgta	6.31851932277602e-05	2.3923539837509e-06	24	9	405.352302762708	0.11985766462974
ENSMUSG00000004945	Tmem242	0.0686640894073199	0.0237580080553189	21	18	61.3807707609716	0.0463222085170224
ENSMUSG00000004947	Dtx2	1.85453216871983e-05	4.38003021618085e-07	21	3	108.067763236221	0.197300951975165
ENSMUSG00000004951	Hspb1	6.31851932277602e-05	2.3923539837509e-06	21	0	242.142331570105	0.422222581326251
ENSMUSG00000004952	Rasa4	0.351460597481509	0.188739191621187	21	16.5	21.1603263820202	0.0746258747756687
ENSMUSG00000004980	Hnrnpa2b1	0.513333192749677	0.301581829971764	21	19.5	601.065043458755	0.0817022068524434
ENSMUSG00000004994	Ccdc130	1	0.890724302121884	21	18	10.1951793373742	0.083554538802866
ENSMUSG00000004996	Mri1	1	1	21	10.5	9.09590825086421	0.0500933855472657
ENSMUSG00000005034	Prkacb	0.118975822868646	0.0481733976129153	21	9	59.1344964096181	0.0421254450876396
ENSMUSG00000005043	Sgsh	0.217087459718288	0.103264349980395	24	13.5	14.8245088976109	0.0527507756027196
ENSMUSG00000005054	Cstb	1	1	21	0	8.81317670295445	0.0224337723266567
ENSMUSG00000005057	Sh2b2	0.00157465471568892	0.000174096447273009	21	16.5	773.758378618384	0.275721784617371
ENSMUSG00000005069	Pex5	0.324876019237815	0.171225895149253	21	6	174.40521241474	0.104812788560799
ENSMUSG00000005078	Jkamp	0.000177216031501619	9.12958816061184e-06	21	7.5	41.628860668283	0.115097785276414
ENSMUSG00000005087	Cd44	1	1	24	15	6.1111937096383	0.0951750538906539
ENSMUSG00000005102	Eif2ak4	0.155113970262725	0.0673278661978808	21	1.5	23.0438809830343	0.069662033483888
ENSMUSG00000005103	Wdr1	0.235396876888902	0.114545103648131	21	7.5	107.921501190253	0.0820133602265523
ENSMUSG00000005107	Slc2a9	8.95572024763117e-05	3.78084875757992e-06	21	7.5	9.66233301081331	0.197126947254706
ENSMUSG00000005125	Ndrg1	0.183613628907957	0.0836011865623432	21	7.5	101.130648869414	0.154838693055865
ENSMUSG00000005142	Man2b1	0.476304108393592	0.275257300813479	24	12	34.9307762088615	0.0435365588443778
ENSMUSG00000005150	Wdr83	0.130211000359666	0.0539334367125578	24	18	16.5365420008893	0.0598529677933883
ENSMUSG00000005161	Prdx2	0.379423747151819	0.207788338908148	21	16.5	92.5013890314437	0.0388280149044372
ENSMUSG00000005198	Polr2a	1	1	21	7.5	129.712013438727	0.104048647463403
ENSMUSG00000005204	Senp3	0.0908755797574202	0.0340456449072747	24	18	37.0770686315001	0.0396624574339908
ENSMUSG00000005225	Plekha8	2.61875907205432e-05	7.22869505460413e-07	24	18	28.7880206171505	0.10101244127157
ENSMUSG00000005251	Ripk4	0.00306466491900754	0.000416191855559368	24	13.5	15.9756716257255	0.429098953596132
ENSMUSG00000005262	Ufd1	0.130211000359666	0.0539334367125578	24	15	44.0932449140729	0.0377132226759833
ENSMUSG00000005267	Zfp287	1	1	21	15	2.30181015433913	0.057156874638488
ENSMUSG00000005268	Prlr	0.730221728785225	0.467861453065506	24	12	4.2554767019578	0.232934851217101
ENSMUSG00000005299	Letm1	1	1	21	16.5	239.757911626245	0.0522586760681105
ENSMUSG00000005312	Ubqln1	0.000210093327019198	1.13040102883604e-05	21	19.5	239.462954680377	0.092222674509156
ENSMUSG00000005338	Cadm3	1	1	24	9	12.7943130151313	0.127519609323284
ENSMUSG00000005354	Txn2	0.199195418161658	0.0929745239098331	21	16.5	225.542057346609	0.0555303399512338
ENSMUSG00000005360	Slc1a3	1	1	21	12	128.798787950816	0.0558975304175335
ENSMUSG00000005362	Crbn	1	1	21	7.5	39.2925822936577	0.0620172995944055
ENSMUSG00000005370	Msh6	0.0227732866721221	0.00566432770573853	21	4.5	22.0287705744471	0.0708738195788781
ENSMUSG00000005371	Fbxo11	0.552530269786444	0.330033764365023	21	7.5	69.5660573827906	0.0550824436908296
ENSMUSG00000005373	Mlxipl	0.00394579806774724	0.000581574931086519	21	19.5	3109.24746185461	0.311832394511353
ENSMUSG00000005374	Tbl2	0.000901147428117326	8.34703684616757e-05	24	15	56.1048765579723	0.132929372284889
ENSMUSG00000005378	Bud23	0.155113970262725	0.0673278661978808	24	19.5	10.5092106137487	0.0460920386618597
ENSMUSG00000005397	Nid1	1	0.960645085640241	24	9	162.714719566314	0.0773320426359948
ENSMUSG00000005410	Mcm5	1	1	21	12	3.41102959088076	0.0822247644794883
ENSMUSG00000005413	Hmox1	0.118975822868646	0.0481733976129153	21	12	13.8160730034376	0.096556862709905
ENSMUSG00000005417	Mprip	0.00137996511990177	0.000145339894169298	24	1.5	387.863113622374	0.0893320691880737
ENSMUSG00000005442	Cic	0.000901147428117326	8.34703684616757e-05	24	12	145.941573308997	0.10873046634899
ENSMUSG00000005447	Pafah1b3	0.0997091049640177	0.0382749320922471	21	7.5	4.52064027057575	0.238403455630602
ENSMUSG00000005465	Il27ra	0.955312580548772	0.651282183668832	24	4.5	2.7012424979298	0.0959343821880493
ENSMUSG00000005469	Prkaca	7.42659377198192e-06	1.17847639012186e-07	24	7.5	665.06884976094	0.122688962589161
ENSMUSG00000005470	Asf1b	0.00506322373919776	0.000806438617550282	21	0	12.239663150573	0.22526146473115
ENSMUSG00000005481	Ddx39	0.00206845363660599	0.00024823275615332	24	18	21.631862542982	0.106493030967531
ENSMUSG00000005483	Dnajb1	0.00157465471568892	0.000174096447273009	21	18	309.25170800217	0.53493960246675
ENSMUSG00000005501	Usp40	1	1	21	7.5	20.2696273897589	0.0242970019579668
ENSMUSG00000005505	Kbtbd4	0.300337943637497	0.155145417928913	24	15	13.606510077327	0.0430696434363906
ENSMUSG00000005506	Celf1	0.0423608110625816	0.0126685368975999	21	15	71.468752557107	0.0367205929761462
ENSMUSG00000005510	Ndufs3	0.0345928380169984	0.00974798550069376	21	19.5	124.980357190002	0.0260427377155161
ENSMUSG00000005514	Por	8.41303494037229e-09	1.36605482831346e-11	24	10.5	1362.36705512185	0.34092563685935
ENSMUSG00000005533	Igf1r	1	1	24	12	18.7277141548185	0.0557306972963391
ENSMUSG00000005534	Insr	0.0624609827542509	0.0210124112033269	24	10.5	101.027200683606	0.0449761240458934
ENSMUSG00000005566	Trim28	1	1	21	1.5	19.9562086513219	0.0252468878877762
ENSMUSG00000005575	Ube2m	0.0252396289604708	0.00650317696516376	21	15	102.13712338862	0.0637631392354959
ENSMUSG00000005580	Adcy9	0.018370633645164	0.0042764025770793	21	9	114.840099973647	0.189167405434484
ENSMUSG00000005583	Mef2c	1	1	24	6	18.798393995393	0.0380425690828072
ENSMUSG00000005609	Ctr9	0.0146858542967212	0.00320728045346505	21	19.5	132.451297975306	0.168054265253372
ENSMUSG00000005610	Eif4g2	0.0252396289604708	0.00650317696516376	21	16.5	949.559096673354	0.0821052646862927
ENSMUSG00000005611	Mrvi1	0.476304108393592	0.275257300813479	21	12	17.0651976232827	0.0695864027214192
ENSMUSG00000005615	Pcyt1a	0.682959119768529	0.429514699206409	21	10.5	35.1649290707232	0.0195887036583573
ENSMUSG00000005621	Zfp592	0.955312580548772	0.651282183668832	24	13.5	27.1645075915016	0.0304537910324204
ENSMUSG00000005625	Psmd4	0.168995031502088	0.0750742560049498	21	7.5	87.0934010618765	0.0638705118710133
ENSMUSG00000005628	Tmod4	1	1	21	16.5	30.7145003083954	0.391982631776846
ENSMUSG00000005656	Snx6	0.0686640894073199	0.0237580080553189	24	1.5	30.1765124387888	0.0494301800820629
ENSMUSG00000005667	Mthfd2	0.0908755797574202	0.0340456449072747	21	6	7.54815748081517	0.185866000392559
ENSMUSG00000005672	Kit	0.000681434023654358	5.70334476953312e-05	21	18	799.183495090944	0.76581642830807
ENSMUSG00000005674	Tomm40l	1	1	21	16.5	27.7355287506761	0.0204362018595104
ENSMUSG00000005681	Apoa2	1	1	21	10.5	0.733986644205971	0.046615596939443
ENSMUSG00000005682	Pan2	1	1	24	15	44.2000461248873	0.0498486716682037
ENSMUSG00000005683	Cs	1	1	21	10.5	977.036933696474	0.020915030828826
ENSMUSG00000005686	Ampd3	0.255659484696147	0.126895714412989	21	15	84.6668940164277	0.0653609303223659
ENSMUSG00000005687	Bcas2	1	1	21	19.5	15.2825888970556	0.0362638064188305
ENSMUSG00000005698	Ctcf	1	1	21	19.5	16.2581180300764	0.0214045250002415
ENSMUSG00000005699	Pard6a	0.00571499910155847	0.000946946120230184	24	4.5	15.0819446950432	0.152086173350258
ENSMUSG00000005716	Pvalb	1	0.705462316157121	21	16.5	683.04893253558	0.459560093061843
ENSMUSG00000005718	Tfap4	0.0750891138970467	0.0268234785786188	21	7.5	15.0115235105597	0.199985577936951
ENSMUSG00000005732	Ranbp1	0.408996545076047	0.228481426649981	24	19.5	13.2398662695065	0.0437868631467623
ENSMUSG00000005763	Cd247	0.108679285307369	0.0429695867880712	21	9	9.86172222535539	0.153820713589426
ENSMUSG00000005774	Rfx5	0.255659484696147	0.126895714412989	21	4.5	10.9575256242475	0.0470648016134921
ENSMUSG00000005779	Psmb4	0.779867611593524	0.509052266361586	21	15	45.1975835489986	0.0375288394066973
ENSMUSG00000005802	Slc30a4	0.0423608110625816	0.0126685368975999	21	6	50.0058613356342	0.154594924345823
ENSMUSG00000005803	Sqor	0.779867611593524	0.509052266361586	24	13.5	77.1611073664322	0.0491446543325751
ENSMUSG00000005804	Bloc1s6	1	1	21	16.5	7.6372303829668	0.018710446943426
ENSMUSG00000005813	Metap1	1	1	21	13.5	14.7172001277426	0.0281094854788335
ENSMUSG00000005823	Gpr108	0.142113007359757	0.0603002198915968	24	6	59.1983118519856	0.0518367604246807
ENSMUSG00000005836	Gata6	1	1	21	19.5	7.17344512915375	0.275112033453096
ENSMUSG00000005846	Rsl1d1	0.0227732866721221	0.00566432770573853	21	18	59.5813795851445	0.086287627182753
ENSMUSG00000005871	Apc	0.142113007359757	0.0603002198915968	24	15	65.3483121466446	0.05473020941223
ENSMUSG00000005873	Reep5	0.0750891138970467	0.0268234785786188	21	13.5	243.332446745726	0.0725566630058277
ENSMUSG00000005881	Ergic3	0.00571499910155847	0.000946946120230184	21	12	44.4369871060817	0.0562937931860901
ENSMUSG00000005882	Uqcc1	0.000901147428117326	8.34703684616757e-05	21	18	212.259292160506	0.070233365566624
ENSMUSG00000005886	Ncoa2	0.0313413701289664	0.00853103351063754	21	7.5	89.5461274498143	0.106598040615311
ENSMUSG00000005893	Nr2c2	0.0382927641039936	0.011121265536144	21	6	80.3347031071924	0.109108885033506
ENSMUSG00000005897	Nr2c1	0.000901147428117326	8.34703684616757e-05	21	9	30.3826684553216	0.132775394970622
ENSMUSG00000005899	Smpd4	1	1	21	16.5	10.6064624394593	0.0238202405434089
ENSMUSG00000005907	Pex1	1	1	24	18	30.2122475143963	0.0542090069792645
ENSMUSG00000005936	Kctd20	0.155113970262725	0.0673278661978808	21	4.5	49.0264012888313	0.0498533929333074
ENSMUSG00000005947	Itgae	1	1	21	0	5.88335574955864	0.131109356710936
ENSMUSG00000005949	Ctns	0.0997091049640177	0.0382749320922471	24	7.5	21.7023335278045	0.0838621997188345
ENSMUSG00000005950	P2rx5	0.0227732866721221	0.00566432770573853	21	19.5	355.394311308913	0.15668116526278
ENSMUSG00000005951	Shpk	0.0252396289604708	0.00650317696516376	24	10.5	33.482668481643	0.0847423513684842
ENSMUSG00000005952	Trpv1	0.682959119768529	0.429514699206409	21	12	4.71447127408549	0.148423874985868
ENSMUSG00000005958	Ephb3	0.636877681080558	0.393859184424976	24	9	2.79694570718791	0.142068746300468
ENSMUSG00000005973	Rcn1	1	0.825006676681316	21	12	11.7216343749157	0.0475606727153475
ENSMUSG00000005981	Trap1	0.0252396289604708	0.00650317696516376	24	18	198.708247298264	0.0336396230156611
ENSMUSG00000005982	Naa60	1.92546454540052e-07	6.25289246421306e-10	21	15	186.421832988181	0.158646041931791
ENSMUSG00000005983	1700037C18Rik	1	1	21	9	2.51526751518762	0.104773950943326
ENSMUSG00000005986	Ankrd13d	1	1	24	3	2.34697014400494	0.105228833118492
ENSMUSG00000006005	Tpr	0.217087459718288	0.103264349980395	21	6	80.7692629016348	0.0508153439525293
ENSMUSG00000006010	Odr4	0.0624609827542509	0.0210124112033269	21	0	42.4667315000131	0.0482143360229924
ENSMUSG00000006014	Prg4	0.00103851303458173	0.000100639723551982	21	18	23.5246220440725	0.227214317245532
ENSMUSG00000006019	Dhx34	1	0.705462316157121	21	7.5	34.7149884803283	0.110483066487264
ENSMUSG00000006021	Kptn	0.893938134689477	0.600599220612467	24	16.5	11.255109173606	0.0409692483708093
ENSMUSG00000006024	Napa	0.217087459718288	0.103264349980395	21	16.5	137.257417057128	0.0672988319667192
ENSMUSG00000006050	Sra1	0.168995031502088	0.0750742560049498	21	16.5	38.4587100482821	0.0571717498241385
ENSMUSG00000006057	Atp5g1	1	0.890724302121884	21	16.5	13.6041017071201	0.205224346457306
ENSMUSG00000006058	Snf8	0.300337943637497	0.155145417928913	21	16.5	27.6458078794555	0.0554496372423241
ENSMUSG00000006095	Tbcb	0.0164440537778822	0.0037065569590119	24	7.5	27.7740697895813	0.0914374313097121
ENSMUSG00000006127	Inpp5k	0.00206845363660599	0.00024823275615332	24	12	54.0580523750382	0.0791771658622436
ENSMUSG00000006134	Crkl	0.168995031502088	0.0750742560049498	21	19.5	42.6151907521221	0.0941164744175277
ENSMUSG00000006154	Eps8l1	1	1	24	3	18.4144364607288	0.170425156454294
ENSMUSG00000006169	Clint1	1	0.890724302121884	24	12	17.2347325211447	0.0269879786450852
ENSMUSG00000006191	Cdkal1	0.00267354104770094	0.000351039155942134	21	19.5	38.2763300230533	0.175284070309114
ENSMUSG00000006205	Htra1	0.217087459718288	0.103264349980395	24	21	39.4576414466718	0.0608597646790817
ENSMUSG00000006215	Zbtb17	0.0828251721444608	0.030241060343837	21	16.5	16.3902702899012	0.0783275106454423
ENSMUSG00000006218	Fam131c	0.0116697128206698	0.00238923783043311	24	12	9.69481733045582	0.469964092432586
ENSMUSG00000006219	Fblim1	1	0.890724302121884	21	3	10.8406556863348	0.0842473156938663
ENSMUSG00000006235	Epor	1	1	21	6	4.18771303271085	0.057179542097795
ENSMUSG00000006241	Ccdc159	0.408996545076047	0.228481426649981	21	16.5	6.02008290393585	0.0476661505406848
ENSMUSG00000006262	Mob1b	0.779867611593524	0.509052266361586	21	7.5	47.7421445107181	0.0551792205815568
ENSMUSG00000006273	Atp6v1b2	0.324876019237815	0.171225895149253	21	6	55.4445521185074	0.0276168033189121
ENSMUSG00000006276	Eps15l1	1	1	24	9	31.9817015822142	0.0339659628753218
ENSMUSG00000006281	Tep1	0.379423747151819	0.207788338908148	21	6	47.3971068652512	0.0378065916484527
ENSMUSG00000006288	Ttc5	1	1	21	9	16.343083351301	0.0821223786349388
ENSMUSG00000006289	Osgep	1	0.890724302121884	24	19.5	22.3355981567995	0.0379431544474705
ENSMUSG00000006299	Aamp	0.00180510871663473	0.000208102429358879	24	9	115.422932308741	0.08244067264762
ENSMUSG00000006301	Tmbim1	0.00449768169163257	0.000685490640875434	24	10.5	120.681446627642	0.105954702571765
ENSMUSG00000006304	Arpc2	0.00931140442256228	0.00176757931764929	24	10.5	70.7928349210547	0.0566211292924592
ENSMUSG00000006307	Kmt2b	0.255659484696147	0.126895714412989	21	10.5	83.9543440191207	0.0757239519619726
ENSMUSG00000006315	Tmem147	0.130211000359666	0.0539334367125578	21	15	84.8323311306787	0.0788012844446237
ENSMUSG00000006333	Rps9	0.593822977665346	0.360746691945049	24	15	116.165795902434	0.0402693899091586
ENSMUSG00000006335	Tfpt	1	1	21	10.5	5.09670087812625	0.0308425141022811
ENSMUSG00000006342	Susd2	0.118975822868646	0.0481733976129153	21	7.5	4.63380067575915	0.18367171516603
ENSMUSG00000006344	Ggt5	1	1	24	15	3.04049073091442	0.0358141509209897
ENSMUSG00000006356	Crip2	0.0686640894073199	0.0237580080553189	24	12	206.149141435844	0.239198410115974
ENSMUSG00000006360	Crip1	1	1	21	6	7.24633620782759	0.0287355912387034
ENSMUSG00000006362	Cbfa2t3	0.235396876888902	0.114545103648131	21	19.5	48.1339452174009	0.085656188643739
ENSMUSG00000006369	Fbln1	0.0423608110625816	0.0126685368975999	21	10.5	10.9025017329688	0.18195127054925
ENSMUSG00000006373	Pgrmc1	1	1	21	9	43.0839229577854	0.0322299189337298
ENSMUSG00000006378	Gcat	0.593822977665346	0.360746691945049	21	18	25.5869686963327	0.105781567772916
ENSMUSG00000006386	Tek	0.513333192749677	0.301581829971764	24	9	66.5627636270986	0.0523974546127691
ENSMUSG00000006390	Elovl1	1	1	24	6	19.1706649954507	0.0854727480912591
ENSMUSG00000006392	Med8	0.00206845363660599	0.00024823275615332	21	19.5	28.9974052157677	0.082669086314327
ENSMUSG00000006395	Hyi	1	1	21	1.5	12.380361776449	0.135508784923289
ENSMUSG00000006412	Pfdn2	1	1	21	9	19.0241695123206	0.0427229060031904
ENSMUSG00000006418	Rnf114	0.552530269786444	0.330033764365023	21	7.5	39.3768376040062	0.07310222012385
ENSMUSG00000006423	C330007P06Rik	1	0.763312015919325	24	22.5	40.831302141749	0.0325199203279191
ENSMUSG00000006435	Neurl1a	0.000445414531594274	3.16579964517888e-05	21	19.5	66.5821732586679	0.556017452396785
ENSMUSG00000006442	Srm	7.51526006420738e-05	3.01187262149576e-06	24	16.5	77.97956904449	0.179909990780094
ENSMUSG00000006445	Epha2	1	1	24	15	13.4163704865925	0.156187233765575
ENSMUSG00000006456	Rbm14	1	1	21	19.5	31.7822713850157	0.104429706402515
ENSMUSG00000006462	A530013C23Rik	0.00120265747789974	0.000121073496188298	24	13.5	19.2962653340897	0.313143979363687
ENSMUSG00000006463	Zdhhc24	1	1	21	13.5	8.01932673468929	0.0636199592318386
ENSMUSG00000006464	Bbs1	0.0282276345864143	0.00745431224076984	24	19.5	10.9029621392066	0.105645790021475
ENSMUSG00000006471	Ndor1	1	1	21	19.5	15.0414911781747	0.0349519920249011
ENSMUSG00000006476	Nsmf	0.142113007359757	0.0603002198915968	21	9	25.7688047451616	0.0564479767044675
ENSMUSG00000006494	Pdk1	1	1	24	0	226.584570207928	0.0823400157030161
ENSMUSG00000006498	Ptbp1	1	0.763312015919325	24	9	63.312752690492	0.0424755140156836
ENSMUSG00000006517	Mvd	0.000509403086021309	3.86122200416182e-05	21	19.5	107.718223506504	0.520022491594123
ENSMUSG00000006519	Cyba	1	0.705462316157121	24	10.5	4.28443262318783	0.0519800919504475
ENSMUSG00000006526	Tmem110	0.277501955641098	0.140399727354028	24	15	55.1164983495817	0.0615297133800041
ENSMUSG00000006527	Sfmbt1	1	1	21	6	29.878292293136	0.0686366524670928
ENSMUSG00000006576	Slc4a3	0.0104335517539422	0.00205683199754813	21	4.5	15.7339551003119	0.133741741181727
ENSMUSG00000006585	Cdt1	1	1	21	7.5	2.36388222528718	0.131797094113616
ENSMUSG00000006586	Runx1t1	1	0.763312015919325	24	10.5	2.32428979016807	0.105219986154022
ENSMUSG00000006589	Aprt	0.351460597481509	0.188739191621187	24	3	12.8882467673206	0.0974853533380733
ENSMUSG00000006599	Gtf2h1	0.779867611593524	0.509052266361586	21	13.5	26.0741023195587	0.0454529744692289
ENSMUSG00000006611	Hfe	0.476304108393592	0.275257300813479	21	10.5	38.5281423854177	0.0794699439423665
ENSMUSG00000006638	Abhd1	0.955312580548772	0.651282183668832	21	13.5	12.1794303988239	0.126866953540694
ENSMUSG00000006641	Slc5a6	4.69795260634995e-08	1.00554008106981e-10	24	9	293.232233529807	0.470474743069735
ENSMUSG00000006651	Aplp1	1	1	24	12	1.56763659994057	0.0443088006023628
ENSMUSG00000006673	Qrich1	0.277501955641098	0.140399727354028	24	10.5	70.4839521737467	0.069082647444618
ENSMUSG00000006675	P4htm	1	1	21	6	4.55611825829251	0.149479553651883
ENSMUSG00000006676	Usp19	0.000107049900356117	4.73266590252521e-06	21	18	250.443354008615	0.107325066864499
ENSMUSG00000006678	Pola1	0.0465941625724253	0.0144091476255415	24	0	12.1137300233588	0.119924779140999
ENSMUSG00000006699	Cdc42	5.11366133106396e-06	6.79355701226299e-08	21	4.5	562.074372382863	0.153159950908267
ENSMUSG00000006705	Pknox1	0.00506322373919776	0.000806438617550282	21	18	41.7582673535811	0.201276029612269
ENSMUSG00000006715	Gmnn	0.00267354104770094	0.000351039155942134	21	9	34.0292108671292	0.127906694437257
ENSMUSG00000006717	Acot13	1	1	21	18	81.9540967537023	0.0463540985776629
ENSMUSG00000006728	Cdk4	0.0164440537778822	0.0037065569590119	24	9	63.3235633052765	0.0894521296310412
ENSMUSG00000006731	B4galnt1	0.235396876888902	0.114545103648131	21	10.5	2.75152002701896	0.0976525706473887
ENSMUSG00000006732	Mettl1	0.0465941625724253	0.0144091476255415	24	16.5	12.8658802582918	0.137903345752918
ENSMUSG00000006736	Tspan31	0.199195418161658	0.0929745239098331	24	7.5	29.9599761309939	0.0351937476070926
ENSMUSG00000006740	Kif5b	2.61875907205432e-05	7.22869505460413e-07	24	19.5	139.257717122883	0.0840411468610384
ENSMUSG00000006763	Saal1	0.682959119768529	0.429514699206409	21	4.5	5.50918294104798	0.0469664172648611
ENSMUSG00000006782	Cnp	0.636877681080558	0.393859184424976	21	7.5	46.4159589394607	0.221521922775093
ENSMUSG00000006784	Ttc25	0.476304108393592	0.275257300813479	24	21	102.489181398519	0.311618949780691
ENSMUSG00000006800	Sulf2	0.300337943637497	0.155145417928913	21	7.5	109.090004561586	0.0835622781185002
ENSMUSG00000006818	Sod2	0.235396876888902	0.114545103648131	21	0	238.546964555085	0.0235230468748136
ENSMUSG00000006850	Tmco6	0.513333192749677	0.301581829971764	21	3	11.9038186323356	0.0794548270800227
ENSMUSG00000006906	Stambp	0.0104335517539422	0.00205683199754813	21	4.5	29.647184229152	0.10817281524047
ENSMUSG00000006920	Ezh1	0.0423608110625816	0.0126685368975999	21	9	182.246562649519	0.165851070781386
ENSMUSG00000006930	Hap1	1	0.763312015919325	21	19.5	3.19253651040516	0.191151676915834
ENSMUSG00000006931	P3h4	0.0828251721444608	0.030241060343837	24	12	21.3171158459442	0.133173380168316
ENSMUSG00000006932	Ctnnb1	0.0624609827542509	0.0210124112033269	21	19.5	300.178077198985	0.0520636759446205
ENSMUSG00000006941	Eif1b	0.0624609827542509	0.0210124112033269	21	16.5	31.0461010935408	0.101936702143758
ENSMUSG00000006958	Chrd	0.255659484696147	0.126895714412989	24	12	4.71803011811262	0.189338067681842
ENSMUSG00000006998	Psmd2	1	0.960645085640241	21	6	55.7796577909702	0.0236842339981304
ENSMUSG00000007029	Vars	0.955312580548772	0.651282183668832	24	19.5	7.16343704087976	0.012834430856609
ENSMUSG00000007036	Abhd16a	0.000210093327019198	1.13040102883604e-05	21	10.5	116.239459310688	0.114496894933971
ENSMUSG00000007038	Neu1	0.300337943637497	0.155145417928913	24	7.5	31.6271058443219	0.0766153871863933
ENSMUSG00000007039	Ddah2	0.108679285307369	0.0429695867880712	21	10.5	8.25479883086549	0.0763737636519217
ENSMUSG00000007041	Clic1	0.636877681080558	0.393859184424976	24	9	26.2127246898631	0.0949835307662507
ENSMUSG00000007050	Lsm2	0.00103851303458173	0.000100639723551982	21	18	20.1544857364857	0.136003597671852
ENSMUSG00000007080	Pole	0.142113007359757	0.0603002198915968	21	10.5	5.38874596452769	0.184633947002824
ENSMUSG00000007097	Atp1a2	0.000285164385704564	1.71953135375768e-05	21	9	4096.72196534354	0.125221772701399
ENSMUSG00000007207	Stx1a	0.476304108393592	0.275257300813479	24	13.5	2.62006866879871	0.109943241069145
ENSMUSG00000007216	Zfp775	0.379423747151819	0.207788338908148	21	7.5	13.9809152460395	0.151122041769996
ENSMUSG00000007338	Mrpl49	1	1	24	6	19.1196592221492	0.0284535616619137
ENSMUSG00000007379	Dennd2c	1	1	21	6	3.81740951839617	0.0811101911735851
ENSMUSG00000007411	Mark3	3.09920405657567e-05	9.24111328405469e-07	21	18	110.039453140118	0.111462273477924
ENSMUSG00000007415	Gatad1	0.0513952912747129	0.016364254672604	21	13.5	94.9071774843408	0.0700463935579515
ENSMUSG00000007458	M6pr	0.000445414531594274	3.16579964517888e-05	24	9	106.158648043702	0.0721877056512998
ENSMUSG00000007476	Lrrc8a	1	0.890724302121884	0	0	0	0
ENSMUSG00000007564	Ppp2r1a	0.168995031502088	0.0750742560049498	21	16.5	97.0469429988148	0.0380091102807312
ENSMUSG00000007570	Fance	1	1	24	18	10.2439084293798	0.0442456618584844
ENSMUSG00000007589	Tinf2	0.217087459718288	0.103264349980395	21	4.5	13.4069254376985	0.0666995377427547
ENSMUSG00000007594	Hapln4	0.0164440537778822	0.0037065569590119	24	0	9.9507087354241	0.363504044025766
ENSMUSG00000007603	Dus3l	0.0146858542967212	0.00320728045346505	21	18	37.0841037901923	0.090662769560995
ENSMUSG00000007610	Gtpbp3	0.000901147428117326	8.34703684616757e-05	24	21	33.7622127385475	0.120074513222605
ENSMUSG00000007613	Tgfbr1	0.593822977665346	0.360746691945049	21	9	9.3701963460431	0.0229061949464095
ENSMUSG00000007617	Homer1	0.00235369865108584	0.000295493498080819	21	18	32.9684210698206	0.120441705927942
ENSMUSG00000007655	Cav1	0.255659484696147	0.126895714412989	21	18	995.708633682853	0.076685080033582
ENSMUSG00000007656	Arpp19	1	1	21	16.5	17.1885485473026	0.0271026500663126
ENSMUSG00000007659	Bcl2l1	0.351460597481509	0.188739191621187	21	9	56.1562085550775	0.110084889082229
ENSMUSG00000007670	Khsrp	1	1	21	3	21.2114403235023	0.0229463463995453
ENSMUSG00000007682	Dio2	1	1	24	9	69.5741452112719	0.118434945421214
ENSMUSG00000007721	Ccdc124	1	1	24	21	19.241086936623	0.0400105104037621
ENSMUSG00000007739	Cct4	0.000901147428117326	8.34703684616757e-05	21	0	193.215331915599	0.117723376088294
ENSMUSG00000007777	0610009B22Rik	0.00831429224201129	0.00151631973798877	24	1.5	40.7625237440216	0.129197409552019
ENSMUSG00000007783	Cpt1c	0.636877681080558	0.393859184424976	21	12	1.42946101221026	0.0390311280620192
ENSMUSG00000007812	Zfp655	0.00345718969691997	0.00049246262565913	24	9	109.815085591321	0.155476991742022
ENSMUSG00000007815	Rhoa	0.0828251721444608	0.030241060343837	24	7.5	130.021102781301	0.0342058083894204
ENSMUSG00000007817	Zmiz1	1	1	21	4.5	58.0893165544626	0.0424716893230051
ENSMUSG00000007827	Ankrd26	7.51526006420738e-05	3.01187262149576e-06	24	19.5	23.3769158865706	0.194938169107059
ENSMUSG00000007833	Aldh16a1	1	0.763312015919325	24	10.5	10.7406104359691	0.0322458686147368
ENSMUSG00000007836	Hnrnpa0	0.730221728785225	0.467861453065506	21	7.5	31.8186061430859	0.0515848064539421
ENSMUSG00000007837	Prrg2	0.0686640894073199	0.0237580080553189	21	0	25.9531026215201	0.0855449340316234
ENSMUSG00000007850	Hnrnph1	0.018370633645164	0.0042764025770793	21	0	370.422656299627	0.123183285901347
ENSMUSG00000007867	Ift43	0.0382927641039936	0.011121265536144	21	3	17.744223871416	0.152273604745414
ENSMUSG00000007872	Id3	0.142113007359757	0.0603002198915968	21	3	30.6182874765149	0.0404345180298184
ENSMUSG00000007880	Arid1a	0.142113007359757	0.0603002198915968	21	10.5	76.1583530053457	0.0561060858762142
ENSMUSG00000007891	Ctsd	1	1	21	0	220.437415856093	0.0285693498294149
ENSMUSG00000007892	Rplp1	1	1	24	15	89.5131728917091	0.0233098286395455
ENSMUSG00000007950	Abhd8	0.379423747151819	0.207788338908148	24	18	8.42078045540842	0.108635620483165
ENSMUSG00000007987	Ift22	1	1	21	18	3.29607475252224	0.0297489486185282
ENSMUSG00000008035	Mid1ip1	2.61875907205432e-05	7.22869505460413e-07	21	16.5	946.030328108781	0.581508567149601
ENSMUSG00000008036	Ap2s1	0.00206845363660599	0.00024823275615332	21	15	74.3166922221128	0.100157881350052
ENSMUSG00000008090	Fgfrl1	0.636877681080558	0.393859184424976	24	12	129.969070672209	0.0922908441175646
ENSMUSG00000008140	Emc10	0.199195418161658	0.0929745239098331	24	10.5	64.4905155077005	0.0526654003259286
ENSMUSG00000008153	Clstn3	0.000588866071408548	4.69823767947922e-05	24	4.5	649.982609537278	0.189484046505924
ENSMUSG00000008167	Fbxw9	0.0146858542967212	0.00320728045346505	21	9	11.0195887322194	0.132753478885931
ENSMUSG00000008200	Fnbp4	1	1	21	19.5	26.9487534765107	0.0297025693735896
ENSMUSG00000008206	Cers4	0.217087459718288	0.103264349980395	21	7.5	26.0816441907305	0.105868373979784
ENSMUSG00000008226	Scrn3	0.00345718969691997	0.00049246262565913	21	18	45.3579408108791	0.0820181970609309
ENSMUSG00000008301	Phax	1	1	21	18	14.8943747308584	0.0572669426260622
ENSMUSG00000008305	Tle1	0.00831429224201129	0.00151631973798877	24	16.5	28.4721365146449	0.0935607342769142
ENSMUSG00000008307	1700109H08Rik	1	1	21	12	6.39337113956585	0.105209412365066
ENSMUSG00000008333	Snrpb2	0.00831429224201129	0.00151631973798877	24	1.5	17.4385113587581	0.0695957639386398
ENSMUSG00000008348	Ubc	0.118975822868646	0.0481733976129153	21	18	2076.87208407429	0.314843213914654
ENSMUSG00000008373	Prpf31	0.836037035364595	0.553244376638789	21	1.5	20.0251612225914	0.0708528700625866
ENSMUSG00000008384	Sertad1	1	1	21	6	17.9958786155928	0.139852988735459
ENSMUSG00000008393	Carhsp1	0.00137996511990177	0.000145339894169298	24	9	472.389346680121	0.150841446089596
ENSMUSG00000008398	Elk3	0.0750891138970467	0.0268234785786188	21	3	65.7121063802063	0.110454828015015
ENSMUSG00000008429	Herpud2	0.00649575475160105	0.00110987321942257	21	6	60.6154032547011	0.0867500958574769
ENSMUSG00000008435	Rdh13	1	1	21	18	49.8065924406723	0.0846274860085966
ENSMUSG00000008450	Nutf2	0.018370633645164	0.0042764025770793	24	18	5.66806441935986	0.155987889953038
ENSMUSG00000008475	Arpc5	0.0116697128206698	0.00238923783043311	24	10.5	42.4803826946219	0.0428025341268341
ENSMUSG00000008496	Pou2f2	0.277501955641098	0.140399727354028	24	9	3.43148105056742	0.184725481371513
ENSMUSG00000008540	Mgst1	0.476304108393592	0.275257300813479	21	15	270.577935462089	0.037909142566292
ENSMUSG00000008575	Nfib	0.0282276345864143	0.00745431224076984	24	13.5	378.845900168814	0.155664182480337
ENSMUSG00000008604	Ubqln4	0.00831429224201129	0.00151631973798877	21	15	124.047123470554	0.0672921222365204
ENSMUSG00000008668	Rps18	0.300337943637497	0.155145417928913	21	16.5	93.6426114134658	0.0773927703895036
ENSMUSG00000008682	Rpl10	0.893938134689477	0.600599220612467	21	19.5	12.0854767569454	0.0706291948656139
ENSMUSG00000008683	Rps15a	0.324876019237815	0.171225895149253	21	19.5	37.647896471814	0.0433415170281072
ENSMUSG00000008690	Ncaph2	0.0203905905307309	0.00492570690140101	24	13.5	93.378226145832	0.0930422374745524
ENSMUSG00000008730	Hipk1	0.000244053409532356	1.39598045898277e-05	24	16.5	358.539766364789	0.109686092085541
ENSMUSG00000008734	Gprc5b	8.95572024763117e-05	3.78084875757992e-06	24	15	358.67416220347	0.152053567190744
ENSMUSG00000008763	Man1a2	1	1	24	18	11.5433590460952	0.0218075907734083
ENSMUSG00000008822	Acyp1	1	1	21	3	10.433017266549	0.0464334309534461
ENSMUSG00000008845	Cd163	0.0828251721444608	0.030241060343837	24	12	26.9582591673957	0.211067657475101
ENSMUSG00000008855	Hdac5	0.0382927641039936	0.011121265536144	21	18	166.640767705268	0.108129833289417
ENSMUSG00000008859	Rala	0.300337943637497	0.155145417928913	24	3	40.954511495563	0.0328023212242091
ENSMUSG00000008892	Vdac3	0.408996545076047	0.228481426649981	21	19.5	40.9636832557469	0.0459992082729605
ENSMUSG00000008958	Vps72	0.000327146289281564	2.11272420932444e-05	24	1.5	45.8563299746939	0.121487399728594
ENSMUSG00000008976	Gabpa	0.730221728785225	0.467861453065506	24	18	73.0160207221149	0.0449809639930999
ENSMUSG00000009013	Dynll1	0.000285164385704564	1.71953135375768e-05	21	0	173.773019640441	0.280579436656056
ENSMUSG00000009030	Pdcl	1	1	24	0	7.3655169941108	0.0181671962194018
ENSMUSG00000009035	Tmem184b	0.255659484696147	0.126895714412989	21	19.5	269.592643476103	0.131196938132354
ENSMUSG00000009073	Nf2	0.0513952912747129	0.016364254672604	24	18	122.455049660143	0.0530068025026817
ENSMUSG00000009076	Zmat5	0.636877681080558	0.393859184424976	21	9	11.4108990584653	0.0610086015474645
ENSMUSG00000009079	Ewsr1	0.00180510871663473	0.000208102429358879	24	16.5	292.183965386476	0.121280089454269
ENSMUSG00000009090	Ap1b1	1	1	21	9	63.4543392045571	0.0476259628022459
ENSMUSG00000009112	Bcl2l13	0.0345928380169984	0.00974798550069376	21	6	163.818114085149	0.0632961992928907
ENSMUSG00000009145	Dqx1	1	1	21	12	5.74887573862343	0.0675496397952667
ENSMUSG00000009207	Lnpk	1	1	21	15	6.16050790891178	0.0514516697358594
ENSMUSG00000009216	Fam163b	0.199195418161658	0.0929745239098331	21	15	3.51843178263835	0.16517891547617
ENSMUSG00000009281	Rarres2	0.255659484696147	0.126895714412989	24	10.5	95.618611163206	0.13666502133353
ENSMUSG00000009291	Pttg1ip	0.000681434023654358	5.70334476953312e-05	24	10.5	130.365536547551	0.0642410808212014
ENSMUSG00000009293	Ube2g2	0.00931140442256228	0.00176757931764929	21	18	55.9487755517305	0.133661464459742
ENSMUSG00000009376	Met	0.000445414531594274	3.16579964517888e-05	21	10.5	138.209304487197	0.152005281745961
ENSMUSG00000009394	Syn2	0.000285164385704564	1.71953135375768e-05	24	18	56.9857249252464	0.32522730588685
ENSMUSG00000009406	Elk1	0.00157465471568892	0.000174096447273009	21	9	40.7606202366455	0.147022608007669
ENSMUSG00000009418	Nav1	0.682959119768529	0.429514699206409	21	4.5	50.8623224273605	0.0619225456796497
ENSMUSG00000009470	Tnpo1	0.636877681080558	0.393859184424976	21	7.5	131.91195539985	0.0857718777504071
ENSMUSG00000009535	Rnmt	0.379423747151819	0.207788338908148	21	4.5	17.3289532909554	0.0485297827378546
ENSMUSG00000009545	Kcnq1	0.0203905905307309	0.00492570690140101	21	10.5	8.00948843932768	0.253363925275068
ENSMUSG00000009549	Srp14	0.0465941625724253	0.0144091476255415	21	18	33.0864534773203	0.0522842373074337
ENSMUSG00000009555	Cdk9	1	1	24	18	7.22642589292843	0.0132739238718909
ENSMUSG00000009563	Tor2a	0.255659484696147	0.126895714412989	21	12	18.2271818607376	0.0532255663679325
ENSMUSG00000009566	Fpgs	0.0313413701289664	0.00853103351063754	24	18	12.9389719645457	0.132744296115383
ENSMUSG00000009569	Mkl2	0.0252396289604708	0.00650317696516376	24	12	51.5039691768705	0.0891824698450651
ENSMUSG00000009575	Cbx5	1	0.960645085640241	21	9	3.4020334498573	0.00275423364185466
ENSMUSG00000009585	Apobec3	1	0.705462316157121	24	12	18.2710877605791	0.0712233352296045
ENSMUSG00000009614	Sardh	0.0116697128206698	0.00238923783043311	21	10.5	60.232876477784	0.143992308615714
ENSMUSG00000009621	Vav2	0.056730180427132	0.0185569532550778	24	13.5	59.4636291405873	0.0977447137534769
ENSMUSG00000009630	Ppp2cb	1	0.825006676681316	21	1.5	15.9770139040875	0.0253534065077231
ENSMUSG00000009633	G0s2	2.18810770101513e-05	5.6362062709741e-07	21	16.5	2926.0730123965	0.511480356312962
ENSMUSG00000009640	Dmap1	1	1	24	0	9.62331164641585	0.0482247266092046
ENSMUSG00000009647	Mcu	1	1	21	4.5	16.6972074205822	0.05317484253717
ENSMUSG00000009681	Bcr	0.155113970262725	0.0673278661978808	24	18	34.8588974831178	0.0572760511269209
ENSMUSG00000009687	Fxyd5	0.235396876888902	0.114545103648131	24	4.5	15.4444048947095	0.119110664583358
ENSMUSG00000009731	Kcnd1	1	0.763312015919325	24	4.5	1.88810503646475	0.118852417768444
ENSMUSG00000009733	Tfcp2	0.0345928380169984	0.00974798550069376	21	6	51.6861546754716	0.142194680096358
ENSMUSG00000009739	Pou6f1	0.00103851303458173	0.000100639723551982	21	9	68.9379552507191	0.0909312379084251
ENSMUSG00000009741	Ubp1	0.00571499910155847	0.000946946120230184	21	6	147.037260269953	0.131975643144156
ENSMUSG00000009828	Ick	0.183613628907957	0.0836011865623432	24	22.5	55.7094039810828	0.0865374277219427
ENSMUSG00000009863	Sdhb	0.408996545076047	0.228481426649981	24	18	520.771055374682	0.037959938830184
ENSMUSG00000009876	Cox4i2	1	1	21	10.5	3.24257728067869	0.0482810940674016
ENSMUSG00000009894	Snap47	0.682959119768529	0.429514699206409	21	1.5	18.9061195119215	0.0605821043404587
ENSMUSG00000009905	Kdsr	0.000901147428117326	8.34703684616757e-05	21	7.5	53.9600281850172	0.118199682185538
ENSMUSG00000009907	Vps4b	8.95572024763117e-05	3.78084875757992e-06	21	9	76.5960550184056	0.0848179837166631
ENSMUSG00000009927	Rps25	1	1	21	0	40.8923930581434	0.029657496861956
ENSMUSG00000009995	Taz	1	1	24	9	64.5928947186271	0.0522243066033427
ENSMUSG00000010021	Kif19a	0.682959119768529	0.429514699206409	24	7.5	4.77983150488258	0.210946244873165
ENSMUSG00000010025	Aldh3a2	0.0686640894073199	0.0237580080553189	21	10.5	25.8001358246419	0.0335986240765728
ENSMUSG00000010045	Tmem115	1	1	21	6	17.1952604473153	0.0538246640175869
ENSMUSG00000010047	Hyal2	0.00137996511990177	0.000145339894169298	21	7.5	73.564419295105	0.220295980075244
ENSMUSG00000010048	Ifrd2	0.000901147428117326	8.34703684616757e-05	21	12	41.5615283333341	0.118752551745141
ENSMUSG00000010051	Hyal1	0.00649575475160105	0.00110987321942257	24	15	61.0555037397858	0.131295399035772
ENSMUSG00000010054	Tusc2	0.00038553231076998	2.58937488228416e-05	24	7.5	44.5374219770888	0.0913438299990162
ENSMUSG00000010057	Nprl2	0.056730180427132	0.0185569532550778	24	6	34.2822610894637	0.094728296959872
ENSMUSG00000010064	Slc38a3	1	1	21	19.5	18.0740984315614	0.324431142317636
ENSMUSG00000010067	Rassf1	1	1	21	19.5	29.058928219102	0.103124345244583
ENSMUSG00000010095	Slc3a2	1	1	21	6	29.7917810472541	0.0571816616584865
ENSMUSG00000010097	Nxf1	0.0073394680093784	0.0012984504257495	21	18	144.787367621193	0.0825877806815063
ENSMUSG00000010110	Stx5a	0.324876019237815	0.171225895149253	21	3	26.8108960602016	0.0378735054713609
ENSMUSG00000010122	Slc47a1	0.183613628907957	0.0836011865623432	24	18	9.63981300865462	0.160968429059431
ENSMUSG00000010277	2610507B11Rik	0.00394579806774724	0.000581574931086519	21	15	907.311146031795	0.103957219051593
ENSMUSG00000010290	AI597479	0.183613628907957	0.0836011865623432	21	18	36.4816997311467	0.106772266537944
ENSMUSG00000010307	Tmem86a	0.00137996511990177	0.000145339894169298	24	7.5	34.2136197691018	0.204633751785942
ENSMUSG00000010358	Ifi35	0.168995031502088	0.0750742560049498	21	18	38.1517087994062	0.0992185255044509
ENSMUSG00000010362	Rdm1	1	1	21	13.5	8.82825555977077	0.0324641500772414
ENSMUSG00000010376	Nedd8	1	1	21	16.5	28.5976178142866	0.0491201273874169
ENSMUSG00000010392	Gosr1	1	1	24	15	36.7435084714408	0.0329040661807496
ENSMUSG00000010406	Mrpl52	1	1	21	0	13.3556928580152	0.0424376391053322
ENSMUSG00000010453	Kansl3	0.00206845363660599	0.00024823275615332	21	12	250.075644454904	0.122162339509956
ENSMUSG00000010476	Ebf3	0.351460597481509	0.188739191621187	21	16.5	205.21425763801	0.13486374905699
ENSMUSG00000010517	Faf1	1	1	24	15	35.4507772794444	0.0403763314486166
ENSMUSG00000010538	Tsacc	1	1	24	15	1.77431301630403	0.108001973552019
ENSMUSG00000010554	Mettl16	0.00137996511990177	0.000145339894169298	21	0	59.5145304473049	0.184553782514271
ENSMUSG00000010607	Pigyl	0.168995031502088	0.0750742560049498	24	21	16.4052171980437	0.0688008871534223
ENSMUSG00000010608	Rbm25	0.0131207496878647	0.00277057088028496	21	19.5	210.289980841364	0.111407934114104
ENSMUSG00000010609	Psen2	0.000445414531594274	3.16579964517888e-05	21	6	42.5794078110473	0.183124656995338
ENSMUSG00000010651	Acaa1b	1	1	21	9	67.7327640178646	0.128334282299989
ENSMUSG00000010660	Plcd1	0.000445414531594274	3.16579964517888e-05	24	10.5	79.3721468719598	0.153216308632972
ENSMUSG00000010663	Fads1	1	1	21	6	33.2131884572774	0.0884047776492936
ENSMUSG00000010721	Lmbr1	0.155113970262725	0.0673278661978808	21	9	17.6164475223851	0.0968374405891563
ENSMUSG00000010751	Tnfrsf22	0.000588866071408548	4.69823767947922e-05	24	0	19.1559749251062	0.239405832602013
ENSMUSG00000010755	Cars	1.59593881889358e-05	3.39235648270242e-07	24	22.5	69.1082337388312	0.215715175066951
ENSMUSG00000010830	Kdelr3	7.51526006420738e-05	3.01187262149576e-06	24	6	11.1100198143842	0.352629141366157
ENSMUSG00000010911	Apip	0.0908755797574202	0.0340456449072747	21	0	22.3415217377954	0.0504957456808862
ENSMUSG00000010914	Pdhx	0.155113970262725	0.0673278661978808	24	21	194.453794989671	0.0791510489650615
ENSMUSG00000010936	Vac14	1.10469224170335e-05	2.01386806185496e-07	24	19.5	153.367024549498	0.235789850068482
ENSMUSG00000011096	Akt1s1	1	1	21	15	20.8732250899816	0.0309980318550645
ENSMUSG00000011114	Tbrg1	1	1	21	1.5	21.5843817831044	0.0699544763815113
ENSMUSG00000011148	Adssl1	0.730221728785225	0.467861453065506	24	13.5	113.45410557892	0.12963949007702
ENSMUSG00000011158	Brf1	0.0131207496878647	0.00277057088028496	24	12	26.9222317967026	0.0628151746317401
ENSMUSG00000011171	Vipr2	0.155113970262725	0.0673278661978808	24	1.5	4.99029855864849	0.287911380183179
ENSMUSG00000011179	Odc1	0.277501955641098	0.140399727354028	21	12	29.7671652079242	0.0443616166820999
ENSMUSG00000011254	Thg1l	0.00345718969691997	0.00049246262565913	21	19.5	29.4775818857829	0.207627333000064
ENSMUSG00000011256	Adam19	0.277501955641098	0.140399727354028	21	3	26.5526758301851	0.161785867701555
ENSMUSG00000011257	Pabpc4	0.779867611593524	0.509052266361586	24	7.5	99.1666171654253	0.0934323291814849
ENSMUSG00000011263	Exoc3l2	0.441828829454022	0.250931643859229	21	13.5	3.61124618729615	0.0763226976188763
ENSMUSG00000011267	Zfp296	0.836037035364595	0.553244376638789	24	22.5	1.83563564026695	0.120091360352708
ENSMUSG00000011305	Plin5	0.0382927641039936	0.011121265536144	21	10.5	370.983909139455	0.145773472946566
ENSMUSG00000011306	Sugp1	0.142113007359757	0.0603002198915968	21	9	29.2829757331398	0.0879772067667361
ENSMUSG00000011382	Dhdh	0.955312580548772	0.651282183668832	24	15	151.997407599801	0.0375619081461278
ENSMUSG00000011427	Zfp790	1	1	21	7.5	8.82698912603589	0.0380064974069266
ENSMUSG00000011658	Fuz	0.0624609827542509	0.0210124112033269	24	13.5	25.9374366096309	0.0729584521624472
ENSMUSG00000011752	Pgam1	1	0.825006676681316	24	0	44.4280112127747	0.0404107344916286
ENSMUSG00000011831	Evi5	1	1	21	6	17.2669855377373	0.0298566136139104
ENSMUSG00000011832	Evi5l	0.108679285307369	0.0429695867880712	21	7.5	67.4690367751825	0.113177533773384
ENSMUSG00000011837	Snapc2	0.300337943637497	0.155145417928913	24	4.5	16.7236628885097	0.103976635287146
ENSMUSG00000011877	Git1	0.379423747151819	0.207788338908148	21	9	84.7678221693634	0.089178958352719
ENSMUSG00000011884	Gltp	1	1	21	1.5	15.1943624406284	0.0436600209125494
ENSMUSG00000011958	Bnip2	0.593822977665346	0.360746691945049	21	19.5	34.6025016371077	0.0285153723212455
ENSMUSG00000011960	Ccnt1	0.552530269786444	0.330033764365023	21	3	31.5733500740897	0.053873054549592
ENSMUSG00000012017	Scarf2	1	1	21	15	2.62358052873945	0.0325721145717791
ENSMUSG00000012076	Brms1l	0.0131207496878647	0.00277057088028496	24	22.5	29.3423416478663	0.101431789547001
ENSMUSG00000012114	Med15	1	1	21	6	15.1041802250527	0.0259331245344406
ENSMUSG00000012117	Dhdds	0.00345718969691997	0.00049246262565913	21	19.5	32.5675404560868	0.0781287643984432
ENSMUSG00000012187	Mogat1	1	1	24	6	8.54362061494941	0.0761147672499778
ENSMUSG00000012296	Tjap1	0.730221728785225	0.467861453065506	21	1.5	16.5211877140611	0.0736967694615527
ENSMUSG00000012405	Rpl15	1	1	24	6	9.22995095838404	0.0460918922779185
ENSMUSG00000012422	Tmem167	1	0.705462316157121	24	3	29.1950630233204	0.0533666991719657
ENSMUSG00000012428	Steap4	1	1	24	0	587.284408797872	0.138170013270633
ENSMUSG00000012429	Mplkip	1	1	21	1.5	9.39667873276723	0.0690705922259482
ENSMUSG00000012483	Rpa3	0.199195418161658	0.0929745239098331	24	6	15.9149494800671	0.0910661045575692
ENSMUSG00000012519	Mlkl	1	0.960645085640241	24	7.5	7.01513051061357	0.0981414988342066
ENSMUSG00000012535	Tnpo3	0.00931140442256228	0.00176757931764929	21	19.5	48.072116350856	0.0482643249976145
ENSMUSG00000012609	Ttll5	0.00345718969691997	0.00049246262565913	21	19.5	35.00366555215	0.122506105270328
ENSMUSG00000012640	Zfp715	1	1	21	18	21.8863956157663	0.0445916044063171
ENSMUSG00000012705	Retn	1	1	24	15	77.927642860324	0.106774550183748
ENSMUSG00000012819	Cdh23	1	1	21	1.5	42.4809437989933	0.091328333637208
ENSMUSG00000012848	Rps5	1	1	21	15	134.358283192745	0.0542886669311185
ENSMUSG00000013033	Adgrl1	0.183613628907957	0.0836011865623432	21	15	29.5268767731346	0.100590290134705
ENSMUSG00000013076	Amotl1	0.000445414531594274	3.16579964517888e-05	21	1.5	373.097356240881	0.154807493620765
ENSMUSG00000013089	Etv5	0.255659484696147	0.126895714412989	21	16.5	6.24327675469191	0.154945692460997
ENSMUSG00000013150	Gfod2	0.593822977665346	0.360746691945049	21	3	1.48875511380441	0.00826898291314039
ENSMUSG00000013155	Enkd1	0.168995031502088	0.0750742560049498	21	1.5	0.913580111592861	0.0441826879402458
ENSMUSG00000013160	Atp6v0d1	1	1	21	13.5	22.8157953098749	0.0283321183375068
ENSMUSG00000013236	Ptprs	0.255659484696147	0.126895714412989	24	6	27.3968109423818	0.0870248454721475
ENSMUSG00000013275	Slc41a1	0.0203905905307309	0.00492570690140101	21	10.5	140.709538353144	0.187077981160773
ENSMUSG00000013367	Iglon5	0.324876019237815	0.171225895149253	24	9	5.29696770635014	0.205674339713938
ENSMUSG00000013419	Zfp651	0.155113970262725	0.0673278661978808	21	10.5	68.3880533209423	0.172411247326719
ENSMUSG00000013465	Nelfb	0.0227732866721221	0.00566432770573853	21	4.5	36.12449654363	0.0520346241022304
ENSMUSG00000013495	Tmem175	0.00267354104770094	0.000351039155942134	21	7.5	30.6977083160369	0.102940024706399
ENSMUSG00000013539	Tango2	1	1	21	19.5	9.97520087364771	0.0376329160458193
ENSMUSG00000013593	Ndufs2	1	1	21	18	412.507855108622	0.02533365037686
ENSMUSG00000013622	Atraid	5.11366133106396e-06	6.79355701226299e-08	24	12	172.141167783137	0.132228386925841
ENSMUSG00000013629	Cad	3.52947696708243e-06	3.85535900161045e-08	21	10.5	289.007797471497	0.319005772712212
ENSMUSG00000013646	Sh3bp5l	0.379423747151819	0.207788338908148	21	10.5	20.3328948290342	0.0432819710725699
ENSMUSG00000013662	Atad1	0.235396876888902	0.114545103648131	24	10.5	27.0000682230477	0.0251349833827773
ENSMUSG00000013663	Pten	1	1	21	12	178.327279468292	0.0750038713102544
ENSMUSG00000013698	Pea15a	0.730221728785225	0.467861453065506	24	7.5	57.8167824681417	0.0735745297186187
ENSMUSG00000013701	Timm23	0.00038553231076998	2.58937488228416e-05	24	18	43.8063150073207	0.132644345846564
ENSMUSG00000013736	Trnt1	0.0146858542967212	0.00320728045346505	21	15	26.4727405931679	0.0622681769841366
ENSMUSG00000013787	Ehmt2	0.0104335517539422	0.00205683199754813	21	9	128.847696935272	0.0950339128070595
ENSMUSG00000013822	Elof1	0.552530269786444	0.330033764365023	21	13.5	25.3890783010987	0.0359293987284956
ENSMUSG00000013833	Med16	0.255659484696147	0.126895714412989	24	13.5	22.1802407055227	0.0496433974836904
ENSMUSG00000013846	St3gal1	1	1	21	6	76.8611475347402	0.0878992117576792
ENSMUSG00000013858	Tmem259	0.00345718969691997	0.00049246262565913	24	13.5	154.532479054532	0.0782580343898182
ENSMUSG00000013878	Rnf170	0.0104335517539422	0.00205683199754813	21	7.5	31.4796197842795	0.124471814290624
ENSMUSG00000013921	Clip3	0.000588866071408548	4.69823767947922e-05	21	10.5	18.6073163977314	0.195449427431693
ENSMUSG00000013973	Dedd	0.183613628907957	0.0836011865623432	21	18	43.6680224928551	0.102807150997231
ENSMUSG00000013997	Nit1	1	1	21	10.5	24.6111534184271	0.0281338539576658
ENSMUSG00000014039	Prdm15	0.00157465471568892	0.000174096447273009	21	16.5	38.2200163433006	0.251089617287438
ENSMUSG00000014074	Rnf168	0.155113970262725	0.0673278661978808	21	16.5	19.3490095365048	0.0581477312333002
ENSMUSG00000014075	Tctex1d2	0.217087459718288	0.103264349980395	21	7.5	6.13017512655814	0.113481174088185
ENSMUSG00000014077	Chp1	0.0227732866721221	0.00566432770573853	21	12	339.884581934529	0.0516961840911287
ENSMUSG00000014158	Trpv4	1	0.890724302121884	21	9	7.03302096396613	0.177808851154355
ENSMUSG00000014177	Tvp23b	0.000509403086021309	3.86122200416182e-05	21	12	27.6907795301713	0.0866480617765422
ENSMUSG00000014195	Dnajc7	1	1	21	12	98.0261164943715	0.0390424105197075
ENSMUSG00000014226	Cacybp	1.3387245683488e-05	2.61836305714393e-07	21	0	209.319305120912	0.253594885150625
ENSMUSG00000014232	Cluap1	0.0104335517539422	0.00205683199754813	24	18	7.53853558829283	0.0731894121315334
ENSMUSG00000014243	Zswim7	1	1	21	9	9.49387290360828	0.0492223426744737
ENSMUSG00000014245	Pigl	0.0203905905307309	0.00492570690140101	21	6	34.0421574986148	0.174435494418221
ENSMUSG00000014294	Ndufa2	0.00449768169163257	0.000685490640875434	24	19.5	193.452733013314	0.102019753312992
ENSMUSG00000014301	Pam16	1	1	21	19.5	3.400655562563	0.0711106193554533
ENSMUSG00000014303	Glis2	0.0465941625724253	0.0144091476255415	24	13.5	7.59080909848436	0.0877673907028016
ENSMUSG00000014313	Cox6c	0.0146858542967212	0.00320728045346505	24	19.5	800.234387663439	0.0732399717486559
ENSMUSG00000014329	Bicc1	0.0313413701289664	0.00853103351063754	21	10.5	16.3522110908859	0.165165119767417
ENSMUSG00000014349	Ube2z	0.00103851303458173	0.000100639723551982	21	7.5	77.9966088672491	0.130243152833424
ENSMUSG00000014353	Tmem87b	1	0.960645085640241	21	10.5	5.08046566639407	0.00691255411045362
ENSMUSG00000014355	Anapc1	1	1	24	9	63.6252425758216	0.034666741204468
ENSMUSG00000014361	Mertk	0.0686640894073199	0.0237580080553189	21	10.5	31.6970300457803	0.130818370284341
ENSMUSG00000014402	Tsg101	0.636877681080558	0.393859184424976	21	7.5	18.9198348615392	0.0257816610601798
ENSMUSG00000014418	Hps5	0.0624609827542509	0.0210124112033269	21	0	33.8792246471125	0.0550240902765998
ENSMUSG00000014426	Map3k4	0.000445414531594274	3.16579964517888e-05	21	18	58.793908117932	0.116686259274445
ENSMUSG00000014444	Piezo1	0.730221728785225	0.467861453065506	21	6	141.228519664703	0.0850503248804822
ENSMUSG00000014470	Rnf166	0.199195418161658	0.0929745239098331	21	10.5	17.350901332545	0.0459984293578242
ENSMUSG00000014496	Ankrd28	0.0345928380169984	0.00974798550069376	21	10.5	56.8783443256915	0.0719895578947884
ENSMUSG00000014498	Ankrd52	1	0.705462316157121	21	4.5	79.5221205166046	0.0545596444818948
ENSMUSG00000014503	Pkd2l2	0.183613628907957	0.0836011865623432	21	7.5	47.3155982991505	0.218032741558137
ENSMUSG00000014504	Srp19	0.893938134689477	0.600599220612467	21	19.5	21.0675463272667	0.050981041793958
ENSMUSG00000014547	Wdfy2	0.108679285307369	0.0429695867880712	21	7.5	21.4510170900428	0.136274777402304
ENSMUSG00000014550	Rbsn	0.0686640894073199	0.0237580080553189	24	15	25.3248009183099	0.0477695144491171
ENSMUSG00000014551	Mrps25	0.513333192749677	0.301581829971764	21	16.5	35.0122589184969	0.0635924294905114
ENSMUSG00000014554	Dguok	0.0252396289604708	0.00650317696516376	24	9	44.1041670757605	0.103004811718451
ENSMUSG00000014592	Camta1	1	1	21	7.5	10.8723475014533	0.0665217946416533
ENSMUSG00000014599	Csf1	0.0382927641039936	0.011121265536144	21	16.5	50.4987627106377	0.17397450753377
ENSMUSG00000014601	Strip1	0.000244053409532356	1.39598045898277e-05	21	18	115.111989587669	0.105553301789411
ENSMUSG00000014606	Slc25a11	0.000327146289281564	2.11272420932444e-05	24	12	333.372521794605	0.126062121829634
ENSMUSG00000014633	Cmc2	0.593822977665346	0.360746691945049	21	0	13.9850758539584	0.0381904211764493
ENSMUSG00000014668	Chfr	1	1	21	7.5	13.3879144554131	0.0339054936891375
ENSMUSG00000014704	Hoxa2	0.00235369865108584	0.000295493498080819	21	6	9.9186610584729	0.30193121261547
ENSMUSG00000014748	Tex261	2.18810770101513e-05	5.6362062709741e-07	21	12	136.423915520337	0.109244936332707
ENSMUSG00000014763	Fam120b	4.36980020040215e-06	5.12804068096495e-08	21	16.5	61.2139715507511	0.145159455287958
ENSMUSG00000014767	Tbp	1	1	21	6	10.1376073113915	0.0392588191088652
ENSMUSG00000014769	Psmb1	1	1	21	1.5	27.7636539523134	0.0155978213164298
ENSMUSG00000014771	Pdcd2	1	1	21	1.5	5.73880208541438	0.0456323450001024
ENSMUSG00000014773	Dll1	1	1	24	12	8.74375273530637	0.0664823651926205
ENSMUSG00000014776	Nol3	1	1	21	10.5	63.6666976664458	0.0483789145875489
ENSMUSG00000014778	Fhod1	0.217087459718288	0.103264349980395	24	16.5	36.4732803804048	0.0737440442184183
ENSMUSG00000014786	Slc9a5	1	0.763312015919325	21	6	8.6149331114353	0.157314824019102
ENSMUSG00000014791	Elmo3	3.09920405657567e-05	9.24111328405469e-07	21	6	12.7040702264323	0.244411082825781
ENSMUSG00000014813	Stc1	0.0465941625724253	0.0144091476255415	24	9	4.80581837365474	0.240127343252412
ENSMUSG00000014837	4931428F04Rik	0.199195418161658	0.0929745239098331	24	3	6.04780510702576	0.14576792862267
ENSMUSG00000014846	Tppp3	0.0131207496878647	0.00277057088028496	21	18	67.4978767937785	0.296689510864222
ENSMUSG00000014850	Msh3	1	1	21	15	7.19911434840845	0.0232991117001309
ENSMUSG00000014856	Tmem208	0.155113970262725	0.0673278661978808	21	19.5	11.7190441359242	0.0434905115192351
ENSMUSG00000014859	E2f4	0.00267354104770094	0.000351039155942134	21	19.5	54.9637016093877	0.109563539192386
ENSMUSG00000014867	Surf4	0.000790459047693725	6.90754677444365e-05	24	9	133.617963553902	0.0803754591146377
ENSMUSG00000014873	Surf2	0.552530269786444	0.330033764365023	24	13.5	19.6067092693963	0.0716002299597603
ENSMUSG00000014905	Dnajb9	1	1	24	6	21.2829543357334	0.0344212108735065
ENSMUSG00000014907	Naf1	0.779867611593524	0.509052266361586	21	3	4.5542411253477	0.0396379953983191
ENSMUSG00000014932	Yes1	0.0203905905307309	0.00492570690140101	21	4.5	32.6205706006597	0.0661529501182586
ENSMUSG00000014956	Ppp1cb	0.000790459047693725	6.90754677444365e-05	21	1.5	624.970844445499	0.111106288605363
ENSMUSG00000014959	Gorasp2	0.0750891138970467	0.0268234785786188	21	16.5	38.351370398155	0.0437265595367823
ENSMUSG00000014980	Tsen15	0.0252396289604708	0.00650317696516376	21	0	7.92684564815083	0.0815717737238133
ENSMUSG00000015002	Efr3a	0.779867611593524	0.509052266361586	21	3	15.6238533921166	0.0188068107774891
ENSMUSG00000015013	Trappc2l	0.0686640894073199	0.0237580080553189	21	15	16.6814975310555	0.0467086285495755
ENSMUSG00000015016	Acsf3	1	0.890724302121884	21	4.5	65.9246584218719	0.0351600712917752
ENSMUSG00000015023	Ddx19a	0.0116697128206698	0.00238923783043311	21	18	15.5197383788147	0.044890675132666
ENSMUSG00000015027	Galns	0.00571499910155847	0.000946946120230184	21	7.5	8.02995893307962	0.145272173727819
ENSMUSG00000015053	Gata2	1	0.960645085640241	24	12	19.3991434649718	0.0738722000019862
ENSMUSG00000015083	C8g	0.000681434023654358	5.70334476953312e-05	24	13.5	32.1516544423576	0.238378663349934
ENSMUSG00000015085	Entpd2	0.018370633645164	0.0042764025770793	21	10.5	12.5634168145435	0.122893765576975
ENSMUSG00000015087	Rabl6	5.26056240541693e-09	5.82393062818318e-12	24	16.5	210.11779493038	0.162585049489767
ENSMUSG00000015090	Ptgds	0.351460597481509	0.188739191621187	24	12	29.0453099865113	0.21662502159916
ENSMUSG00000015092	Edf1	0.00571499910155847	0.000946946120230184	21	18	121.498801935055	0.064335829131016
ENSMUSG00000015094	Npdc1	1	1	24	9	15.6653276987462	0.0404712643287102
ENSMUSG00000015095	Fbxw5	0.00206845363660599	0.00024823275615332	21	13.5	95.3278452554741	0.0700937514891928
ENSMUSG00000015120	Ube2i	0.168995031502088	0.0750742560049498	24	9	56.8293332590681	0.112513140939206
ENSMUSG00000015126	Tsr3	0.379423747151819	0.207788338908148	24	19.5	8.4632619719434	0.0787765005218757
ENSMUSG00000015127	Unkl	0.351460597481509	0.188739191621187	21	6	16.497677381293	0.131593824617288
ENSMUSG00000015133	Lrrk1	1	1	21	15	22.6242291669287	0.104858450463364
ENSMUSG00000015134	Aldh1a3	0.441828829454022	0.250931643859229	21	12	3.19570346167082	0.145822273084846
ENSMUSG00000015143	Actn1	0.836037035364595	0.553244376638789	21	6	15.9100734652017	0.0731284701148269
ENSMUSG00000015149	Sirt2	0.0997091049640177	0.0382749320922471	24	16.5	77.3543098672352	0.0489118814592706
ENSMUSG00000015165	Hnrnpl	0.0908755797574202	0.0340456449072747	21	6	235.673939209834	0.0856535268607566
ENSMUSG00000015176	Nolc1	1.59593881889358e-05	3.39235648270242e-07	21	16.5	217.992816766874	0.298796947867979
ENSMUSG00000015189	Casd1	0.0828251721444608	0.030241060343837	21	1.5	25.5491303277195	0.0636046852328576
ENSMUSG00000015202	Cnksr3	0.168995031502088	0.0750742560049498	21	3	4.22242167748221	0.0370904401966536
ENSMUSG00000015214	Mtmr1	0.0203905905307309	0.00492570690140101	24	13.5	34.6514556352229	0.0400871063006176
ENSMUSG00000015217	Hmgb3	7.48360700308978e-07	4.63962645405227e-09	21	9	95.6975720686023	0.25089637339752
ENSMUSG00000015222	Map2	0.0227732866721221	0.00566432770573853	21	16.5	10.3210634593757	0.124834172650177
ENSMUSG00000015224	Cyp2j9	0.142113007359757	0.0603002198915968	24	6	5.8874721878497	0.0779706317371575
ENSMUSG00000015243	Abca1	0.00931140442256228	0.00176757931764929	21	12	453.183286738652	0.160030034040573
ENSMUSG00000015247	Nipsnap3b	0.0513952912747129	0.016364254672604	24	9	18.9740460845788	0.0853819164946765
ENSMUSG00000015289	Lage3	0.0423608110625816	0.0126685368975999	21	16.5	30.4748732292697	0.102731289171044
ENSMUSG00000015290	Ubl4a	0.0203905905307309	0.00492570690140101	21	16.5	57.8089137451771	0.0742009342188326
ENSMUSG00000015291	Gdi1	0.408996545076047	0.228481426649981	21	16.5	96.6538755411728	0.0417795194509707
ENSMUSG00000015305	Sash1	0.217087459718288	0.103264349980395	21	4.5	51.940714826615	0.0640556461240441
ENSMUSG00000015312	Gadd45b	0.779867611593524	0.509052266361586	21	16.5	14.0311119207443	0.204056057924866
ENSMUSG00000015335	Zdhhc12	0.000588866071408548	4.69823767947922e-05	21	6	16.5554447414773	0.283291008356871
ENSMUSG00000015337	Endog	0.0423608110625816	0.0126685368975999	24	18	71.411254125852	0.137294320495683
ENSMUSG00000015340	Cybb	0.730221728785225	0.467861453065506	24	7.5	17.5710595441419	0.216634747738071
ENSMUSG00000015341	Golga7	0.955312580548772	0.651282183668832	21	16.5	7.41674918904035	0.0130879423493744
ENSMUSG00000015342	Xk	0.0104335517539422	0.00205683199754813	24	18	22.6726427720457	0.25829998427075
ENSMUSG00000015354	Pcolce2	0.0686640894073199	0.0237580080553189	24	13.5	22.8898476660265	0.294822673570919
ENSMUSG00000015355	Cd48	1	0.825006676681316	24	9	5.78555072436411	0.221040010129907
ENSMUSG00000015357	Clpx	2.33293185433404e-06	2.15230999920109e-08	21	3	465.66482429831	0.178900963434166
ENSMUSG00000015363	Trabd	0.00235369865108584	0.000295493498080819	21	9	94.404220420519	0.137130782709229
ENSMUSG00000015377	Dennd6b	0.408996545076047	0.228481426649981	21	10.5	11.8330434743364	0.0672327563042513
ENSMUSG00000015396	Cd83	1	1	24	9	3.90856551717988	0.139853340481831
ENSMUSG00000015451	C4a	1	1	24	0	1.67109253497416	0.0644553281734081
ENSMUSG00000015452	Ager	0.118975822868646	0.0481733976129153	21	9	3.97540139425537	0.23917363784234
ENSMUSG00000015461	Atf6b	1	1	21	0	23.4548323934618	0.0597694405722071
ENSMUSG00000015467	Egfl8	1	1	21	19.5	2.4594002222926	0.138155202041091
ENSMUSG00000015468	Notch4	0.0686640894073199	0.0237580080553189	24	16.5	107.028279094369	0.14706476578227
ENSMUSG00000015474	Ppt2	0.0750891138970467	0.0268234785786188	24	1.5	9.96180416143493	0.0445352244557321
ENSMUSG00000015476	Prrt1	0.108679285307369	0.0429695867880712	21	7.5	3.67288501287489	0.205126691487347
ENSMUSG00000015478	Rnf5	0.00449768169163257	0.000685490640875434	21	13.5	67.2764404449519	0.0903256142593983
ENSMUSG00000015488	Cacfd1	0.682959119768529	0.429514699206409	21	7.5	20.276208128918	0.0355296416115752
ENSMUSG00000015501	Hivep2	0.235396876888902	0.114545103648131	24	18	103.502764076679	0.0881990883533101
ENSMUSG00000015522	Arnt	0.00931140442256228	0.00176757931764929	24	15	238.891894242383	0.175758257229558
ENSMUSG00000015536	Mocs2	0.00180510871663473	0.000208102429358879	21	16.5	161.134821173103	0.10861584266627
ENSMUSG00000015542	Nat9	1	1	24	15	7.49765300933479	0.0216646837143726
ENSMUSG00000015568	Lpl	6.31851932277602e-05	2.3923539837509e-06	21	12	18714.6958673034	0.292442654775809
ENSMUSG00000015575	Atp6v0e	1	1	21	18	53.139632536457	0.0433427995818237
ENSMUSG00000015597	Zfp318	0.955312580548772	0.651282183668832	0	0	0	0
ENSMUSG00000015605	Srf	1	1	21	19.5	50.9149209245993	0.133991795868479
ENSMUSG00000015647	Lama5	0.552530269786444	0.330033764365023	21	9	85.6160651014562	0.0848742709426289
ENSMUSG00000015656	Hspa8	5.26056240541693e-09	5.82393062818318e-12	21	18	5314.61143117479	0.676351447239935
ENSMUSG00000015659	Serac1	0.00157465471568892	0.000174096447273009	24	16.5	29.3153989219599	0.134958511464215
ENSMUSG00000015668	Pdzd11	0.0686640894073199	0.0237580080553189	21	0	39.8701872122576	0.0917636775909742
ENSMUSG00000015671	Psma2	0.0252396289604708	0.00650317696516376	21	0	91.3844589698468	0.0691598903784306
ENSMUSG00000015672	Mrpl32	0.130211000359666	0.0539334367125578	21	19.5	15.9390824785731	0.0376527227764161
ENSMUSG00000015697	Setdb1	0.0997091049640177	0.0382749320922471	21	18	64.6443549599297	0.11246038311014
ENSMUSG00000015702	Anxa9	0.408996545076047	0.228481426649981	24	13.5	3.67943366138128	0.101933871423483
ENSMUSG00000015711	Prune1	0.0252396289604708	0.00650317696516376	21	7.5	50.6338922671419	0.114303325138166
ENSMUSG00000015714	Cers2	1	0.890724302121884	21	7.5	160.054388947341	0.0552316152194992
ENSMUSG00000015733	Capza2	0.142113007359757	0.0603002198915968	21	9	79.3007072851833	0.0472820586327499
ENSMUSG00000015745	Plekho1	0.513333192749677	0.301581829971764	21	16.5	27.6897021520682	0.112902444285632
ENSMUSG00000015747	Vps45	0.183613628907957	0.0836011865623432	21	19.5	20.1649931351147	0.0815959718476705
ENSMUSG00000015748	Prpf3	0.142113007359757	0.0603002198915968	21	19.5	32.5958327296009	0.105143155955193
ENSMUSG00000015749	Anp32e	0.0073394680093784	0.0012984504257495	21	0	59.6992475327743	0.0710510716310265
ENSMUSG00000015750	Aph1a	1.59593881889358e-05	3.39235648270242e-07	21	12	105.711352940981	0.167088242280805
ENSMUSG00000015755	Tab2	0.0513952912747129	0.016364254672604	21	3	17.2028825180253	0.013880731929575
ENSMUSG00000015757	Ppil4	0.255659484696147	0.126895714412989	21	16.5	29.908751265197	0.0627719552532688
ENSMUSG00000015759	Cnih1	1	1	21	16.5	43.8651351730967	0.0373149492768191
ENSMUSG00000015766	Eps8	1	1	24	9	10.2348462656775	0.0508220867000745
ENSMUSG00000015776	Med22	6.31851932277602e-05	2.3923539837509e-06	21	12	133.721365712314	0.200996084352059
ENSMUSG00000015790	Surf1	0.552530269786444	0.330033764365023	24	12	16.7602679453549	0.0221556425553548
ENSMUSG00000015804	Med28	1	1	24	6	11.5131588448923	0.0339621035339871
ENSMUSG00000015806	Qdpr	0.0345928380169984	0.00974798550069376	21	15	125.877506211845	0.0879844783728017
ENSMUSG00000015812	Gnrh1	0.324876019237815	0.171225895149253	24	4.5	4.45647631859576	0.158173393459949
ENSMUSG00000015837	Sqstm1	1	1	21	7.5	125.867415672241	0.0518016440954839
ENSMUSG00000015839	Nfe2l2	4.45482618795293e-05	1.49601145141234e-06	21	15	311.498925345783	0.207658361820635
ENSMUSG00000015843	Rxrg	1	1	24	15	12.0154553813007	0.0275343577559038
ENSMUSG00000015846	Rxra	1	1	21	7.5	44.8499039119041	0.0331436938046128
ENSMUSG00000015850	Adamtsl4	0.0686640894073199	0.0237580080553189	24	15	22.8800647012996	0.277100600828498
ENSMUSG00000015852	Fcrls	1	1	21	6	11.7933246684149	0.169079376811121
ENSMUSG00000015869	Prpsap1	1	1	24	15	14.3436199782752	0.0358878159514174
ENSMUSG00000015882	Lcorl	0.00506322373919776	0.000806438617550282	21	6	36.18200998922	0.150830334684804
ENSMUSG00000015889	Lta4h	0.0908755797574202	0.0340456449072747	24	4.5	36.6931968014004	0.0646675709267381
ENSMUSG00000015932	Dstn	0.351460597481509	0.188739191621187	24	3	17.0448400032563	0.0179110666170144
ENSMUSG00000015937	H2afy	0.0465941625724253	0.0144091476255415	21	19.5	35.9740704552229	0.0551812344182093
ENSMUSG00000015942	Gtf2ird2	1	1	21	18	7.8833371149182	0.0946396230786648
ENSMUSG00000015943	Bola1	0.108679285307369	0.0429695867880712	24	18	16.1128696279074	0.106478294268103
ENSMUSG00000015944	Castor2	0.00157465471568892	0.000174096447273009	21	0	53.0744710079263	0.126410236601606
ENSMUSG00000015947	Fcgr1	1	1	21	0	2.71347697043098	0.150989776249795
ENSMUSG00000015950	Ncf1	0.0513952912747129	0.016364254672604	24	12	6.92534724223663	0.229738880817767
ENSMUSG00000015957	Wnt11	0.00931140442256228	0.00176757931764929	21	4.5	15.5743106471107	0.150461574613777
ENSMUSG00000015961	Adss	0.682959119768529	0.429514699206409	21	7.5	56.6779670299698	0.0732936585923575
ENSMUSG00000015966	Il17rb	0.324876019237815	0.171225895149253	21	9	6.63122210747437	0.231028288439749
ENSMUSG00000015970	Chdh	1	1	21	10.5	191.761630411137	0.116164132955727
ENSMUSG00000015971	Actr8	0.379423747151819	0.207788338908148	24	18	36.9409384982515	0.0628789416767259
ENSMUSG00000015980	Lrrc27	0.0624609827542509	0.0210124112033269	24	7.5	18.7018499254861	0.110046395257972
ENSMUSG00000015994	Fnta	0.0908755797574202	0.0340456449072747	24	3	40.2103296340597	0.0335463138441615
ENSMUSG00000016018	Mtrex	7.51526006420738e-05	3.01187262149576e-06	24	19.5	47.7127026124653	0.0758864163899899
ENSMUSG00000016024	Lbp	0.779867611593524	0.509052266361586	24	10.5	6.49803589652817	0.127557197719328
ENSMUSG00000016087	Fli1	1	1	21	18	25.2599391054615	0.0480753115149527
ENSMUSG00000016128	Stard13	0.730221728785225	0.467861453065506	24	12	48.2346952052803	0.0900837394328012
ENSMUSG00000016181	Diexf	0.0686640894073199	0.0237580080553189	24	16.5	13.117164214593	0.078077397825931
ENSMUSG00000016194	Hsd11b1	0.0131207496878647	0.00277057088028496	24	21	289.891692471202	0.126112229814844
ENSMUSG00000016200	Syt14	1	1	21	12	5.55477247899484	0.149373542509293
ENSMUSG00000016206	H2-M3	1	1	24	9	3.66745579422553	0.0569146939930553
ENSMUSG00000016239	Lonrf3	5.26056240541693e-09	5.82393062818318e-12	24	19.5	24.0445706579508	0.691743105702082
ENSMUSG00000016252	Atp5e	0.0116697128206698	0.00238923783043311	21	19.5	283.759677862112	0.0766213023807368
ENSMUSG00000016253	Nelfcd	0.00394579806774724	0.000581574931086519	24	0	48.2801094163316	0.0676378807363638
ENSMUSG00000016256	Ctsz	1	1	21	12	158.629018923672	0.0707715184078797
ENSMUSG00000016257	Prelid3b	0.836037035364595	0.553244376638789	24	1.5	135.355761922024	0.0558191428123905
ENSMUSG00000016262	Sertad4	0.255659484696147	0.126895714412989	21	6	4.58829464366414	0.236694441688634
ENSMUSG00000016308	Ube2a	0.0203905905307309	0.00492570690140101	24	0	31.9186410628311	0.0709005827266806
ENSMUSG00000016319	Slc25a5	0.0313413701289664	0.00853103351063754	21	19.5	262.449800650948	0.0362094496184971
ENSMUSG00000016344	Ppdpf	0.779867611593524	0.509052266361586	21	19.5	2.19807379251194	0.00332519366699908
ENSMUSG00000016356	Col20a1	0.0423608110625816	0.0126685368975999	24	6	15.5142717000222	0.121552201986959
ENSMUSG00000016382	Pls3	0.199195418161658	0.0929745239098331	24	1.5	44.1250013294842	0.053134377452585
ENSMUSG00000016386	Mpped2	0.351460597481509	0.188739191621187	24	22.5	4.40941149129301	0.283914076999956
ENSMUSG00000016409	Nkap	0.513333192749677	0.301581829971764	24	3	14.6809671008532	0.0537638509743689
ENSMUSG00000016427	Ndufa1	0.0686640894073199	0.0237580080553189	21	19.5	249.904346727038	0.0723056665278256
ENSMUSG00000016477	E2f3	0.0146858542967212	0.00320728045346505	21	6	41.0746173930795	0.295783971134819
ENSMUSG00000016481	Cr1l	0.235396876888902	0.114545103648131	24	0	54.8414648959816	0.0601713539916543
ENSMUSG00000016487	Ppfibp1	1.85453216871983e-05	4.38003021618085e-07	21	3	211.378830539925	0.222218523512475
ENSMUSG00000016493	Cd46	0.593822977665346	0.360746691945049	24	3	9.10044097665213	0.0954278874633123
ENSMUSG00000016494	Cd34	1	1	21	6	96.795928764615	0.148174393703961
ENSMUSG00000016495	Plgrkt	0.00931140442256228	0.00176757931764929	24	4.5	174.252547204838	0.139142153368435
ENSMUSG00000016496	Cd274	0.0313413701289664	0.00853103351063754	21	4.5	357.214708398069	0.212490175357573
ENSMUSG00000016503	Gtf3a	0.0203905905307309	0.00492570690140101	24	19.5	24.2102332484433	0.0702318527494966
ENSMUSG00000016510	Mtif3	0.0624609827542509	0.0210124112033269	21	19.5	9.38817510498149	0.0205773904461993
ENSMUSG00000016520	Lnx2	0.0750891138970467	0.0268234785786188	21	19.5	33.7612754918076	0.0773786987309517
ENSMUSG00000016528	Mapkapk2	0.00931140442256228	0.00176757931764929	24	9	386.782663089607	0.202146359166943
ENSMUSG00000016534	Lamp2	0.0345928380169984	0.00974798550069376	24	7.5	157.991585615901	0.0621512770083762
ENSMUSG00000016541	Atxn10	1.3387245683488e-05	2.61836305714393e-07	24	9	83.9498363527522	0.0999880652035924
ENSMUSG00000016552	Foxred2	0.0146858542967212	0.00320728045346505	21	16.5	51.9760418014927	0.517019429281478
ENSMUSG00000016554	Eif3d	0.0227732866721221	0.00566432770573853	21	16.5	103.062619860262	0.10117504246304
ENSMUSG00000016559	H3f3b	7.42659377198192e-06	1.17847639012186e-07	21	6	286.713087369685	0.215509756750311
ENSMUSG00000016619	Nup50	0.0104335517539422	0.00205683199754813	21	15	30.90133580783	0.0724513355909577
ENSMUSG00000016624	Phf21b	0.00831429224201129	0.00151631973798877	21	18	10.1504018431502	0.255103486432211
ENSMUSG00000016637	Ift27	1	1	24	6	3.74863609798518	0.0346497732320102
ENSMUSG00000016664	Pacsin2	0.000127454573741893	5.90755570963976e-06	24	16.5	154.112721527634	0.127136735855646
ENSMUSG00000016756	Cmah	0.183613628907957	0.0836011865623432	21	7.5	12.2781533411435	0.343383120906829
ENSMUSG00000016757	Ttll12	0.552530269786444	0.330033764365023	21	4.5	6.17010352512902	0.0268854967947095
ENSMUSG00000016758	Bik	1	1	24	3	3.70515058133927	0.153430658019065
ENSMUSG00000016831	Tox4	1	1	24	9	10.3739400657752	0.0158231241999795
ENSMUSG00000016833	Mrps18c	1	1	21	18	8.72276602786908	0.043530087633463
ENSMUSG00000016918	Sulf1	0.277501955641098	0.140399727354028	24	18	26.1193617974875	0.142329965708003
ENSMUSG00000016921	Srsf6	0.0828251721444608	0.030241060343837	21	16.5	111.178325984493	0.065370428665429
ENSMUSG00000016933	Plcg1	0.0073394680093784	0.0012984504257495	21	10.5	187.224584247241	0.111590351838107
ENSMUSG00000016940	Kctd2	1	1	21	9	19.7911715044043	0.0351683674653888
ENSMUSG00000016946	Kctd5	1	1	21	6	4.17142013730096	0.0301304004530222
ENSMUSG00000016984	Etaa1	1	1	24	0	4.0630482864143	0.0567507509796775
ENSMUSG00000017009	Sdc4	0.0252396289604708	0.00650317696516376	24	12	123.179465327148	0.189597935205756
ENSMUSG00000017057	Il13ra1	0.217087459718288	0.103264349980395	24	9	6.06734086635524	0.152251391674239
ENSMUSG00000017119	Nbr1	0.000901147428117326	8.34703684616757e-05	21	16.5	210.907101251937	0.0827987488436109
ENSMUSG00000017132	Cyth1	0.000901147428117326	8.34703684616757e-05	24	10.5	249.856722441115	0.167000317733957
ENSMUSG00000017144	Rnd3	0.0908755797574202	0.0340456449072747	21	12	19.598623229917	0.112128064553536
ENSMUSG00000017167	Cntnap1	0.0164440537778822	0.0037065569590119	21	16.5	235.361856215296	0.177852530563663
ENSMUSG00000017176	Nt5c3b	1	1	21	3	7.11115560153875	0.0429928873692915
ENSMUSG00000017188	Coa3	0.682959119768529	0.429514699206409	21	0	33.1831124772321	0.0489814134127116
ENSMUSG00000017210	Med24	2.61875907205432e-05	7.22869505460413e-07	21	0	105.457026596958	0.144243584041382
ENSMUSG00000017221	Psmd3	0.324876019237815	0.171225895149253	24	19.5	79.2308688654174	0.0432361846636315
ENSMUSG00000017264	Exosc10	0.000147830321234648	7.35387382922378e-06	21	18	90.9781081153105	0.126684199692019
ENSMUSG00000017286	Glod4	0.00038553231076998	2.58937488228416e-05	21	10.5	31.706946425581	0.0508253823076703
ENSMUSG00000017288	Vps53	1	1	21	16.5	13.3865511644272	0.0394100634113586
ENSMUSG00000017291	Taok1	1	1	21	4.5	59.6364350942811	0.0375402682770246
ENSMUSG00000017299	Dnttip1	1	1	21	1.5	16.4278476898635	0.0633133009626257
ENSMUSG00000017307	Acot8	1	1	21	7.5	3.59240288158309	0.0209092364579296
ENSMUSG00000017309	Cd300lg	3.09920405657567e-05	9.24111328405469e-07	21	7.5	381.345643416301	0.154769890856012
ENSMUSG00000017314	Mpp2	0.130211000359666	0.0539334367125578	21	7.5	55.9864802062884	0.158610606889884
ENSMUSG00000017344	Vtn	0.235396876888902	0.114545103648131	24	6	18.7803316967202	0.112047048489564
ENSMUSG00000017376	Nlk	1	1	21	9	7.63459437501459	0.0188217393791158
ENSMUSG00000017386	Traf4	0.0997091049640177	0.0382749320922471	21	10.5	171.272296963214	0.125235448265534
ENSMUSG00000017390	Aldoc	0.408996545076047	0.228481426649981	24	6	6.22077948142686	0.239092380840519
ENSMUSG00000017404	Rpl19	0.199195418161658	0.0929745239098331	24	16.5	25.8079676935294	0.051154405248418
ENSMUSG00000017405	Nek8	0.0131207496878647	0.00277057088028496	21	7.5	12.6226039614214	0.0853113278693199
ENSMUSG00000017417	Plxdc1	1	1	24	3	2.17979013645482	0.10612837676603
ENSMUSG00000017418	Arl5b	1	1	21	6	27.3245022674173	0.0650983816736747
ENSMUSG00000017421	Zfp207	0.000509403086021309	3.86122200416182e-05	21	18	329.920076809841	0.152968326835217
ENSMUSG00000017428	Psmd11	0.056730180427132	0.0185569532550778	21	4.5	78.4887038224933	0.060869601984321
ENSMUSG00000017446	C1qtnf1	0.0203905905307309	0.00492570690140101	21	10.5	27.26954404665	0.12070898037546
ENSMUSG00000017466	Timp2	0.217087459718288	0.103264349980395	24	12	130.304982693386	0.167978344904399
ENSMUSG00000017478	Zc3h18	0.000901147428117326	8.34703684616757e-05	21	18	51.6932003601554	0.0957976539407792
ENSMUSG00000017485	Top2b	0.00449768169163257	0.000685490640875434	24	21	95.6562186976228	0.0689401855692121
ENSMUSG00000017491	Rarb	1	1	21	0	46.3609745829592	0.142591865712898
ENSMUSG00000017493	Igfbp4	0.00345718969691997	0.00049246262565913	21	12	134.204759098639	0.204176286059154
ENSMUSG00000017499	Cdc6	0.277501955641098	0.140399727354028	21	10.5	2.43161227074753	0.0762845651709289
ENSMUSG00000017548	Suz12	1	1	21	7.5	23.2313820586985	0.0314754276615519
ENSMUSG00000017550	Atad5	0.441828829454022	0.250931643859229	21	6	8.97256143217759	0.189099262243787
ENSMUSG00000017561	Crlf3	1	1	21	10.5	13.7687431195293	0.056691830710141
ENSMUSG00000017615	Tnfaip1	0.0116697128206698	0.00238923783043311	21	4.5	72.6700127573622	0.0616586744618682
ENSMUSG00000017631	Abr	1	1	24	3	18.6800722037412	0.0609531872212788
ENSMUSG00000017639	Rab11fip4	1	1	21	9	25.3164191555086	0.23071183116746
ENSMUSG00000017652	Cd40	0.217087459718288	0.103264349980395	21	6	4.5492944381065	0.213652849119004
ENSMUSG00000017664	Slc35c2	3.09920405657567e-05	9.24111328405469e-07	21	7.5	39.4458523028971	0.174801455696619
ENSMUSG00000017667	Zfp334	1	0.890724302121884	21	3	4.49632823242764	0.0615605363711985
ENSMUSG00000017670	Elmo2	0.00831429224201129	0.00151631973798877	24	3	54.8794872389042	0.0876313537346795
ENSMUSG00000017677	Wsb1	0.108679285307369	0.0429695867880712	21	4.5	36.3585045218429	0.123068988212085
ENSMUSG00000017679	Ttpal	1	1	21	1.5	11.4517376203455	0.041909578510561
ENSMUSG00000017686	Rhot1	0.00931140442256228	0.00176757931764929	24	16.5	62.5729742702992	0.0522911639316839
ENSMUSG00000017692	Rhbdl3	1	1	21	15	4.86438594539781	0.104054200482227
ENSMUSG00000017697	Ada	0.636877681080558	0.393859184424976	21	6	4.08102496273718	0.268951234352509
ENSMUSG00000017707	Serinc3	0.00103851303458173	0.000100639723551982	24	15	647.596037625639	0.147086299357113
ENSMUSG00000017713	Tha1	1	1	21	15	10.7749059945148	0.0663572025358474
ENSMUSG00000017715	Pgs1	7.51526006420738e-05	3.01187262149576e-06	21	18	53.6811704572464	0.161829093008767
ENSMUSG00000017718	Afmid	0.056730180427132	0.0185569532550778	21	4.5	4.16122029357879	0.239918755634244
ENSMUSG00000017721	Pigt	0.000244053409532356	1.39598045898277e-05	21	10.5	61.1813989029256	0.105068630063408
ENSMUSG00000017734	Dbndd2	0.476304108393592	0.275257300813479	24	21	5.67236382521427	0.096854610934944
ENSMUSG00000017737	Mmp9	0.00180510871663473	0.000208102429358879	24	7.5	16.8002372756047	0.520665143622691
ENSMUSG00000017740	Slc12a5	1	1	24	9	5.15997641092406	0.077962747216307
ENSMUSG00000017747	Ghdc	1	1	21	9	9.67020266582523	0.0321435843242417
ENSMUSG00000017754	Pltp	0.000509403086021309	3.86122200416182e-05	24	12	185.765882051044	0.174638571788338
ENSMUSG00000017756	Slc12a7	0.000790459047693725	6.90754677444365e-05	21	10.5	317.44667359837	0.157322312401403
ENSMUSG00000017760	Ctsa	0.0282276345864143	0.00745431224076984	21	10.5	86.7748857421583	0.0729178488102549
ENSMUSG00000017764	Zswim1	1	1	24	15	7.22041825436219	0.0519613079904828
ENSMUSG00000017765	Slc12a4	0.235396876888902	0.114545103648131	24	13.5	29.196301533629	0.0786090261354686
ENSMUSG00000017774	Myo1c	3.09920405657567e-05	9.24111328405469e-07	24	13.5	549.100912425869	0.140350039611501
ENSMUSG00000017776	Crk	0.183613628907957	0.0836011865623432	24	15	82.9674446688911	0.0487372050863457
ENSMUSG00000017778	Cox7c	0.0116697128206698	0.00238923783043311	24	18	46.167916380698	0.100501864505872
ENSMUSG00000017781	Pitpna	0.0146858542967212	0.00320728045346505	21	13.5	58.822857378428	0.0550611407074423
ENSMUSG00000017801	Mlx	0.235396876888902	0.114545103648131	21	13.5	26.6272929982003	0.0468080425821935
ENSMUSG00000017802	Retreg3	0.0465941625724253	0.0144091476255415	24	16.5	71.8135354414114	0.0440511118486714
ENSMUSG00000017817	Jph2	1	1	21	16.5	63.4695480646102	0.313825592532882
ENSMUSG00000017830	Dhx58	0.000790459047693725	6.90754677444365e-05	24	9	18.7191597864656	0.145703059550775
ENSMUSG00000017831	Rab5a	1	1	21	13.5	19.7201241763832	0.0280892563770863
ENSMUSG00000017837	Nkiras2	1.85453216871983e-05	4.38003021618085e-07	21	12	103.638077435423	0.115732958565226
ENSMUSG00000017843	Ppp2r5c	0.277501955641098	0.140399727354028	24	9	43.539941756318	0.045885642762952
ENSMUSG00000017858	Ift52	0.00571499910155847	0.000946946120230184	24	12	27.5074444693662	0.055971409370085
ENSMUSG00000017861	Mybl2	1	1	24	0	1.92385389678831	0.0802615322730023
ENSMUSG00000017897	Eya2	1	1	24	12	3.52469520769537	0.150272845602391
ENSMUSG00000017929	B4galt5	1	1	21	10.5	7.14266621038194	0.0674346336413632
ENSMUSG00000017969	Ptgis	1	1	21	1.5	4.05787309382123	0.203286437053816
ENSMUSG00000017978	Cadps2	1	1	24	9	1.82630073592559	0.0455007971812136
ENSMUSG00000017999	Ddx27	1	1	21	9	24.933952947547	0.0534800824988178
ENSMUSG00000018001	Cyth3	0.255659484696147	0.126895714412989	21	7.5	41.0946990355211	0.105830882312283
ENSMUSG00000018008	Cyth4	0.730221728785225	0.467861453065506	21	10.5	2.30261735639112	0.0206170397717323
ENSMUSG00000018012	Rac3	1	0.960645085640241	24	21	2.54546379816	0.0796024127150098
ENSMUSG00000018040	Rrp7a	0.235396876888902	0.114545103648131	24	4.5	14.1154278099068	0.0388051334530522
ENSMUSG00000018042	Cyb5r3	1	0.825006676681316	24	18	76.7261650571564	0.0402646550802299
ENSMUSG00000018068	Ints2	2.18810770101513e-05	5.6362062709741e-07	21	19.5	67.4797549471733	0.205316869724468
ENSMUSG00000018076	Med13l	0.0313413701289664	0.00853103351063754	21	18	206.429863528501	0.161485859718026
ENSMUSG00000018102	Hist1h2bc	0.00137996511990177	0.000145339894169298	24	1.5	114.360460290424	0.175008779921558
ENSMUSG00000018143	Mafk	1	1	21	6	21.1014779505631	0.115946926050367
ENSMUSG00000018160	Med1	0.142113007359757	0.0603002198915968	21	16.5	53.3125277032464	0.0591338307650159
ENSMUSG00000018166	Erbb3	0.0997091049640177	0.0382749320922471	21	4.5	38.3799749097956	0.240293396020694
ENSMUSG00000018167	Stard3	0.893938134689477	0.600599220612467	21	10.5	7.55382094396341	0.0294658613761195
ENSMUSG00000018169	Mfng	0.277501955641098	0.140399727354028	24	9	26.3174233441416	0.0827719206183051
ENSMUSG00000018171	Vmp1	0.636877681080558	0.393859184424976	24	19.5	33.973857773457	0.0421788343803641
ENSMUSG00000018189	Uchl5	0.277501955641098	0.140399727354028	24	1.5	19.7204646593549	0.0609920165018521
ENSMUSG00000018196	Glrx2	0.0750891138970467	0.0268234785786188	21	19.5	22.4789118012883	0.0422733835466282
ENSMUSG00000018199	Trove2	0.0750891138970467	0.0268234785786188	21	3	25.9578603825293	0.0810422730200892
ENSMUSG00000018209	Stk4	1	1	24	1.5	9.14310331957044	0.018226425213698
ENSMUSG00000018217	Pmp22	0.00571499910155847	0.000946946120230184	21	10.5	279.34003117126	0.263332229355744
ENSMUSG00000018239	Zcchc10	0.00394579806774724	0.000581574931086519	21	19.5	9.74457858860485	0.157201119536356
ENSMUSG00000018263	Tbx5	0.199195418161658	0.0929745239098331	21	3	20.3908339586711	0.112464530573553
ENSMUSG00000018286	Psmb6	1	1	24	9	20.3757641272556	0.0160133026353231
ENSMUSG00000018287	Spag7	1	1	21	1.5	31.094196267328	0.0565059158500397
ENSMUSG00000018293	Pfn1	0.0227732866721221	0.00566432770573853	24	9	136.115271167305	0.0851248871709028
ENSMUSG00000018322	Tomm34	1	1	21	1.5	14.8091413189522	0.0554054158899941
ENSMUSG00000018326	Ywhab	0.476304108393592	0.275257300813479	24	6	228.663783916609	0.0479451199440854
ENSMUSG00000018334	Ksr1	0.351460597481509	0.188739191621187	21	0	21.1974243667767	0.0603686681782229
ENSMUSG00000018339	Gpx3	1	1	24	9	3303.88791744802	0.0897601173242566
ENSMUSG00000018340	Anxa6	0.682959119768529	0.429514699206409	21	12	332.457294786134	0.0606871843270466
ENSMUSG00000018347	Zkscan6	1	1	24	18	2.84687067999463	0.0290386568617668
ENSMUSG00000018362	Kpna2	1	1	21	18	4.06430369407904	0.12660873992662
ENSMUSG00000018363	Smurf2	0.0465941625724253	0.0144091476255415	21	4.5	46.4697552220773	0.0725155042907541
ENSMUSG00000018372	Cep95	0.108679285307369	0.0429695867880712	21	15	10.67247426965	0.0380747906480678
ENSMUSG00000018377	Vezf1	1	1	21	6	46.3009417361983	0.0514895018509089
ENSMUSG00000018378	Cuedc1	0.300337943637497	0.155145417928913	24	16.5	55.3223516911807	0.105767728816416
ENSMUSG00000018379	Srsf1	0.000509403086021309	3.86122200416182e-05	21	18	373.024138771505	0.152883462112586
ENSMUSG00000018381	Abi3	1	1	21	19.5	24.945106190268	0.110050691896519
ENSMUSG00000018387	Shroom1	0.0203905905307309	0.00492570690140101	21	18	89.2963140973025	0.730725314995905
ENSMUSG00000018395	Kif3a	0.255659484696147	0.126895714412989	21	1.5	29.4378346578131	0.127206846698749
ENSMUSG00000018398	Sept8	0.235396876888902	0.114545103648131	21	19.5	44.7914567701822	0.0707810950370023
ENSMUSG00000018401	Mtmr4	1	1	24	6	32.9816224185493	0.0638668720504844
ENSMUSG00000018405	Mrm1	0.199195418161658	0.0929745239098331	21	15	13.8197071247843	0.0567793644978479
ENSMUSG00000018411	Mapt	0.0104335517539422	0.00205683199754813	24	0	219.227296691944	0.235485842160439
ENSMUSG00000018412	Kansl1	0.00649575475160105	0.00110987321942257	24	16.5	76.9237553667917	0.0883119574707358
ENSMUSG00000018415	Gid4	1	1	21	9	110.253431071795	0.0442056716679943
ENSMUSG00000018417	Myo1b	1	1	21	18	58.2899533353544	0.0886928811466318
ENSMUSG00000018425	Dhx40	1.85453216871983e-05	4.38003021618085e-07	21	4.5	84.8408188536365	0.129817435015773
ENSMUSG00000018427	Ypel2	0.00649575475160105	0.00110987321942257	24	21	78.9127146510731	0.15793924840336
ENSMUSG00000018428	Akap1	0.00306466491900754	0.000416191855559368	21	4.5	741.590146918044	0.118710590720091
ENSMUSG00000018433	Nol11	5.32590001860406e-05	1.89466662408086e-06	21	18	49.2821870324601	0.143598543257291
ENSMUSG00000018442	Derl2	0.168995031502088	0.0750742560049498	24	1.5	18.7065421837534	0.0344978144918211
ENSMUSG00000018446	C1qbp	1	0.960645085640241	21	18	60.4815521788813	0.0449415946754265
ENSMUSG00000018449	Rpain	0.0997091049640177	0.0382749320922471	21	6	17.8046573827579	0.127144995871171
ENSMUSG00000018470	Kcnab3	1	1	24	21	5.19318779239159	0.092399945384399
ENSMUSG00000018474	Chd3	1	1	21	16.5	73.6066368072597	0.056904145019125
ENSMUSG00000018476	Kdm6b	0.217087459718288	0.103264349980395	21	10.5	13.4034933052561	0.0118061099493047
ENSMUSG00000018481	Appbp2	0.0908755797574202	0.0340456449072747	21	9	36.0875777077478	0.0456604767627644
ENSMUSG00000018501	Ncor1	0.155113970262725	0.0673278661978808	21	1.5	115.556978110314	0.0385497859938524
ENSMUSG00000018507	Trpv2	1	1	21	3	2.54859720624176	0.0612599034261748
ENSMUSG00000018509	Cenpv	1	1	24	15	15.9972075542594	0.0391618612312632
ENSMUSG00000018537	Pcgf2	0.00831429224201129	0.00151631973798877	21	7.5	68.8916286920514	0.251234479110855
ENSMUSG00000018541	Cwc25	0.255659484696147	0.126895714412989	24	21	14.9681156427089	0.073408496488419
ENSMUSG00000018547	Pip4k2b	0.018370633645164	0.0042764025770793	24	16.5	34.5615548668831	0.071289515526012
ENSMUSG00000018548	Trim37	1	1	21	12	21.5607058084413	0.064125174879175
ENSMUSG00000018554	Ybx2	0.00571499910155847	0.000946946120230184	21	4.5	183.519943721526	0.147000081157717
ENSMUSG00000018559	Ctdnep1	0.379423747151819	0.207788338908148	21	16.5	49.8934543650947	0.0410059101216257
ENSMUSG00000018565	Elp5	1	0.705462316157121	21	19.5	14.3905625775005	0.0241713226641932
ENSMUSG00000018566	Slc2a4	0.00306466491900754	0.000416191855559368	21	18	1791.97582254033	0.196169771319414
ENSMUSG00000018567	Gabarap	1	1	21	0	84.2991600500848	0.0241867209416474
ENSMUSG00000018570	2810408A11Rik	0.108679285307369	0.0429695867880712	21	7.5	4.6125013227595	0.202359936362532
ENSMUSG00000018572	Phf23	1	1	24	3	14.8935107967455	0.0402467336783035
ENSMUSG00000018574	Acadvl	0.183613628907957	0.0836011865623432	24	16.5	1410.00397507814	0.0461658963843707
ENSMUSG00000018583	G3bp1	0.00449768169163257	0.000685490640875434	21	19.5	64.5187769237563	0.0603922011718638
ENSMUSG00000018585	Atox1	0.255659484696147	0.126895714412989	21	18	80.7482509246955	0.0751181838567592
ENSMUSG00000018593	Sparc	0.183613628907957	0.0836011865623432	24	9	1183.59299293886	0.0824516067876507
ENSMUSG00000018599	Mief2	0.00103851303458173	0.000100639723551982	24	15	57.2679601544849	0.0855551973106965
ENSMUSG00000018604	Tbx3	0.168995031502088	0.0750742560049498	21	9	29.2174300459785	0.102919092596485
ENSMUSG00000018648	Dusp14	0.00103851303458173	0.000100639723551982	21	18	39.1578873491877	0.644690659391779
ENSMUSG00000018651	Tada2a	1	1	21	16.5	9.51404851614137	0.0650093187719707
ENSMUSG00000018654	Ikzf1	0.955312580548772	0.651282183668832	21	9	2.12671543122925	0.0697034872187796
ENSMUSG00000018659	Pnpo	0.00103851303458173	0.000100639723551982	24	13.5	89.6653771159514	0.124903646902517
ENSMUSG00000018661	Cog1	0.168995031502088	0.0750742560049498	21	19.5	15.4214062702549	0.0336871359127501
ENSMUSG00000018666	Cbx1	0.00157465471568892	0.000174096447273009	21	18	64.6329081392163	0.120325808043143
ENSMUSG00000018669	Cdk5rap3	0.00267354104770094	0.000351039155942134	24	12	46.5713922631743	0.0967091132696791
ENSMUSG00000018672	Copz2	1	1	24	15	17.8333880282246	0.0361685006120008
ENSMUSG00000018677	Slc25a39	0.0382927641039936	0.011121265536144	21	15	340.623418353314	0.0829276044939305
ENSMUSG00000018678	Sp2	0.130211000359666	0.0539334367125578	24	13.5	16.0206464826292	0.0415062610090925
ENSMUSG00000018697	Aatf	0.379423747151819	0.207788338908148	21	13.5	8.89149847721151	0.0556813048720565
ENSMUSG00000018707	Dync1h1	0.379423747151819	0.207788338908148	21	7.5	211.384042704237	0.039389564627531
ENSMUSG00000018733	Pex12	0.0203905905307309	0.00492570690140101	21	7.5	30.1699690474562	0.200824481273538
ENSMUSG00000018736	Ndel1	0.636877681080558	0.393859184424976	21	16.5	28.5322312774096	0.0313882308588261
ENSMUSG00000018740	Slc25a35	0.0313413701289664	0.00853103351063754	21	18	346.507480507106	0.124316159914654
ENSMUSG00000018750	Zbtb4	0.893938134689477	0.600599220612467	21	6	100.172131112642	0.102877166845558
ENSMUSG00000018761	Mpdu1	1.85453216871983e-05	4.38003021618085e-07	21	13.5	193.885185683893	0.190933562112244
ENSMUSG00000018765	Fxr2	0.155113970262725	0.0673278661978808	21	7.5	60.5437410499762	0.0592244202735189
ENSMUSG00000018770	Atp5g3	0.0908755797574202	0.0340456449072747	21	13.5	116.315354411402	0.0357496316057126
ENSMUSG00000018774	Cd68	1	0.825006676681316	21	9	5.82461978018755	0.0798229476600892
ENSMUSG00000018796	Acsl1	6.31851932277602e-05	2.3923539837509e-06	24	9	6460.33039423136	0.201248229778597
ENSMUSG00000018800	Abca5	0.893938134689477	0.600599220612467	21	10.5	18.0742558918469	0.110446048525238
ENSMUSG00000018809	Smyd4	0.118975822868646	0.0481733976129153	21	9	24.0503461554447	0.112816770204118
ENSMUSG00000018819	Lsp1	1	1	24	15	14.2726634005209	0.0945219780320857
ENSMUSG00000018820	Zfyve27	0.00306466491900754	0.000416191855559368	21	10.5	61.6957165192078	0.0955037644612669
ENSMUSG00000018821	Avpi1	0.018370633645164	0.0042764025770793	24	15	19.4143970938988	0.137741945669575
ENSMUSG00000018822	Sfrp5	1	1	24	9	7.91146014735236	0.183005603993538
ENSMUSG00000018830	Myh11	0.836037035364595	0.553244376638789	21	10.5	81.7278579381392	0.0998529442520163
ENSMUSG00000018841	Rad51d	0.000901147428117326	8.34703684616757e-05	21	7.5	56.4757513467083	0.152131162453899
ENSMUSG00000018845	Unc45b	1	1	21	18	67.2306810311446	0.128965440388359
ENSMUSG00000018846	Pank3	0.000901147428117326	8.34703684616757e-05	24	12	566.305955399482	0.197163288204711
ENSMUSG00000018848	Rars	0.00306466491900754	0.000416191855559368	21	18	56.1654773016957	0.127719854791202
ENSMUSG00000018858	Mrpl58	0.0345928380169984	0.00974798550069376	24	19.5	37.8338387070355	0.0658785701322825
ENSMUSG00000018861	Fdxr	1	1	21	15	7.05033990896459	0.0272670355604808
ENSMUSG00000018882	Mrpl45	0.155113970262725	0.0673278661978808	21	16.5	44.6463353996585	0.0457069861980579
ENSMUSG00000018893	Mb	0.593822977665346	0.360746691945049	21	16.5	334.576005549102	0.500971525696515
ENSMUSG00000018899	Irf1	0.00831429224201129	0.00151631973798877	21	9	75.5253872113474	0.107199291601405
ENSMUSG00000018900	Slc22a5	0.00345718969691997	0.00049246262565913	21	10.5	139.378889761417	0.130070380289946
ENSMUSG00000018906	P4ha2	0.00206845363660599	0.00024823275615332	21	18	75.4139666253345	0.460285916981398
ENSMUSG00000018909	Arrb1	0.000588866071408548	4.69823767947922e-05	21	3	159.047022334192	0.129640313890744
ENSMUSG00000018920	Cxcl16	1	1	21	1.5	6.2057380559206	0.135515117317423
ENSMUSG00000018921	Pelp1	0.0828251721444608	0.030241060343837	24	15	16.2173807213513	0.0810498974936058
ENSMUSG00000018923	Med11	0.0282276345864143	0.00745431224076984	21	0	15.6163410740077	0.174921349067499
ENSMUSG00000018927	Ccl6	0.893938134689477	0.600599220612467	24	12	11.2772670934794	0.157188530520661
ENSMUSG00000018931	Natd1	1	1	24	15	10.6561784567338	0.0188236507922793
ENSMUSG00000018932	Map2k3	0.000107049900356117	4.73266590252521e-06	24	16.5	122.240809147712	0.16386654290972
ENSMUSG00000018965	Ywhah	0.0997091049640177	0.0382749320922471	24	21	42.9074527752626	0.0845096312916949
ENSMUSG00000018974	Sart3	0.0164440537778822	0.0037065569590119	21	18	40.1173741535831	0.110865514741861
ENSMUSG00000018983	E2f2	6.16214963685426e-07	3.36555519320404e-09	24	0	164.076680267804	0.661727392484081
ENSMUSG00000018986	Slfn3	1	0.825006676681316	21	3	5.28083899698743	0.110886714800653
ENSMUSG00000018995	Nars2	0.893938134689477	0.600599220612467	21	6	6.02295714878698	0.0203988728243271
ENSMUSG00000018999	Slc35b4	0.000588866071408548	4.69823767947922e-05	21	6	72.4542579994415	0.193235224420398
ENSMUSG00000019039	Dalrd3	0.476304108393592	0.275257300813479	21	19.5	15.4568546518687	0.0268166931545874
ENSMUSG00000019054	Fis1	0.300337943637497	0.155145417928913	24	18	24.9754627417151	0.0427597455096919
ENSMUSG00000019055	Plod1	0.636877681080558	0.393859184424976	24	10.5	73.1559390164499	0.0546161672784813
ENSMUSG00000019066	Rab3d	3.09920405657567e-05	9.24111328405469e-07	21	10.5	151.761563800732	0.126515539552082
ENSMUSG00000019080	Mfsd3	1	0.825006676681316	21	6	6.61504682731792	0.056748580578434
ENSMUSG00000019082	Slc25a22	7.48360700308978e-07	4.63962645405227e-09	21	9	536.816628987206	0.252953604118823
ENSMUSG00000019087	Atp6ap1	0.513333192749677	0.301581829971764	21	15	35.8880913552064	0.026383266930167
ENSMUSG00000019088	Dnase1l1	1	1	24	12	19.1248671972169	0.104839064481828
ENSMUSG00000019122	Ccl9	1	1	24	9	9.77166065693591	0.213634568793422
ENSMUSG00000019124	Scrn1	0.408996545076047	0.228481426649981	21	9	4.7042713212792	0.202099706021661
ENSMUSG00000019132	BC005537	1	1	24	15	66.933340467306	0.0256287730226825
ENSMUSG00000019139	Isyna1	0.300337943637497	0.155145417928913	21	0	40.5920339997039	0.189548734624272
ENSMUSG00000019143	Hars2	0.0252396289604708	0.00650317696516376	21	19.5	35.5650968326804	0.0431376749081763
ENSMUSG00000019158	Tmem160	0.836037035364595	0.553244376638789	24	18	8.0074697789125	0.0411550474906386
ENSMUSG00000019173	Rab5c	0.00120265747789974	0.000121073496188298	21	12	136.539749240856	0.0557375240707641
ENSMUSG00000019179	Mdh2	0.300337943637497	0.155145417928913	21	16.5	593.328928633045	0.0400180117665411
ENSMUSG00000019188	H13	0.408996545076047	0.228481426649981	21	13.5	48.2972915198098	0.0486457499942573
ENSMUSG00000019189	Rnf145	0.0282276345864143	0.00745431224076984	24	16.5	46.7220410120991	0.0924391329603888
ENSMUSG00000019194	Scn1b	0.0686640894073199	0.0237580080553189	21	15	141.988408920141	0.19570633932072
ENSMUSG00000019210	Atp6v1e1	6.16214963685426e-07	3.36555519320404e-09	24	13.5	213.78285197126	0.133335302041815
ENSMUSG00000019214	Chtf18	1	1	21	19.5	2.70291303992799	0.151296671123244
ENSMUSG00000019235	Rps6kl1	0.183613628907957	0.0836011865623432	21	10.5	4.87072153675779	0.249100631248153
ENSMUSG00000019254	Ppp1r12c	0.277501955641098	0.140399727354028	24	16.5	47.0357825731765	0.0587830109058136
ENSMUSG00000019256	Ahr	0.108679285307369	0.0429695867880712	21	13.5	34.0687329163328	0.0981177205105831
ENSMUSG00000019261	Map1s	1	0.890724302121884	24	19.5	6.57017579740952	0.0364610166929095
ENSMUSG00000019278	Dpep1	0.0282276345864143	0.00745431224076984	24	12	56.1864666367776	0.111135070001373
ENSMUSG00000019295	Tmem129	0.0828251721444608	0.030241060343837	24	10.5	43.8675285670459	0.0750792623103711
ENSMUSG00000019297	Nop9	0.183613628907957	0.0836011865623432	24	18	13.7102554772843	0.0697359934936429
ENSMUSG00000019302	Atp6v0a1	0.199195418161658	0.0929745239098331	21	4.5	28.9938763417842	0.0277343715152282
ENSMUSG00000019303	Psmc3ip	1	1	24	21	1.26235471163472	0.0895900471144581
ENSMUSG00000019320	Noxo1	0.408996545076047	0.228481426649981	21	9	7.36538588839328	0.147010356512005
ENSMUSG00000019326	Aoc3	1.10469224170335e-05	2.01386806185496e-07	24	10.5	988.469871431429	0.13767107072992
ENSMUSG00000019338	Zfp687	0.00345718969691997	0.00049246262565913	21	9	48.4450172883418	0.141056099388273
ENSMUSG00000019362	D8Ertd738e	0.118975822868646	0.0481733976129153	21	18	95.1572655586735	0.0863705398595896
ENSMUSG00000019368	Sec14l4	0.0382927641039936	0.011121265536144	24	16.5	49.0551633935552	0.106479822693942
ENSMUSG00000019370	Calm3	0.0997091049640177	0.0382749320922471	24	6	77.5210771620237	0.0645998693267917
ENSMUSG00000019373	Cops3	1	0.825006676681316	24	1.5	8.89702303386627	0.00831439541660457
ENSMUSG00000019428	Fkbp8	0.0624609827542509	0.0210124112033269	24	13.5	54.5475715839576	0.0303115499472699
ENSMUSG00000019432	Ddx39b	1	1	21	19.5	36.6239403141756	0.0287496261214606
ENSMUSG00000019433	Gipc1	0.408996545076047	0.228481426649981	21	7.5	24.6844231981562	0.0807446114449521
ENSMUSG00000019437	Tlcd1	0.142113007359757	0.0603002198915968	21	19.5	108.313739267501	0.0859426766057925
ENSMUSG00000019461	Plscr3	0.379423747151819	0.207788338908148	21	7.5	29.1940782415873	0.0919294100477174
ENSMUSG00000019464	Ptger1	1	1	21	0	3.22716632528831	0.209088290647936
ENSMUSG00000019467	Arhgef25	0.893938134689477	0.600599220612467	24	16.5	11.115300104263	0.0769555600557326
ENSMUSG00000019470	Xab2	1	1	21	10.5	20.3747489105675	0.0402525212717792
ENSMUSG00000019471	Cdc37	0.00571499910155847	0.000946946120230184	24	10.5	62.8132917478181	0.0504588277063098
ENSMUSG00000019478	Rab4a	1	1	24	3	2.11500595267431	0.0528370479140756
ENSMUSG00000019487	Trip10	0.0750891138970467	0.0268234785786188	24	15	73.0895535461494	0.0979557540463641
ENSMUSG00000019494	Cops6	1	1	21	16.5	26.7497117086211	0.02368586166379
ENSMUSG00000019505	Ubb	0.0997091049640177	0.0382749320922471	21	6	432.397283152191	0.155856978673128
ENSMUSG00000019518	Ap4m1	1.85453216871983e-05	4.38003021618085e-07	21	6	88.1934705612743	0.149749073592363
ENSMUSG00000019528	Gyg	0.00206845363660599	0.00024823275615332	24	6	254.029233146806	0.135564732676966
ENSMUSG00000019539	Rcn3	0.118975822868646	0.0481733976129153	24	10.5	16.7559727910536	0.118128105307158
ENSMUSG00000019558	Slc6a8	0.441828829454022	0.250931643859229	21	7.5	159.183104155658	0.212746110651245
ENSMUSG00000019564	Arid3a	0.0624609827542509	0.0210124112033269	21	3	13.643284497954	0.133832937224453
ENSMUSG00000019577	Pdk4	0.000127454573741893	5.90755570963976e-06	21	4.5	7143.83299578494	0.379711011777897
ENSMUSG00000019578	Ubxn6	0.183613628907957	0.0836011865623432	24	13.5	39.5008781309311	0.0478379376830382
ENSMUSG00000019579	Mydgf	0.379423747151819	0.207788338908148	21	19.5	22.8286423171024	0.0596490350336287
ENSMUSG00000019590	Cyb561	0.00235369865108584	0.000295493498080819	24	12	20.0981317025291	0.311463243649134
ENSMUSG00000019647	Sema6a	1	1	24	12	20.9861485753	0.0276795682576862
ENSMUSG00000019659	Ccdc12	0.476304108393592	0.275257300813479	24	18	11.4459556329812	0.0506047614139276
ENSMUSG00000019689	Fmc1	0.168995031502088	0.0750742560049498	21	19.5	46.2726254015752	0.0584858633504139
ENSMUSG00000019699	Akt3	0.00267354104770094	0.000351039155942134	21	15	26.2172412058724	0.0902208371290623
ENSMUSG00000019710	Mrpl24	0.199195418161658	0.0929745239098331	21	19.5	30.1330589446804	0.0222186001452756
ENSMUSG00000019715	Gle1	0.408996545076047	0.228481426649981	24	7.5	27.8761385464773	0.0474448913053268
ENSMUSG00000019718	L3hypdh	0.0104335517539422	0.00205683199754813	21	13.5	93.5650538733735	0.113071083542443
ENSMUSG00000019726	Lyst	0.0164440537778822	0.0037065569590119	21	16.5	76.8807725059426	0.139187991421368
ENSMUSG00000019731	Slc35e1	0.108679285307369	0.0429695867880712	24	10.5	80.1061060686832	0.0919550791553307
ENSMUSG00000019732	Calr3	0.955312580548772	0.651282183668832	24	15	9.74582844404011	0.0648389587891185
ENSMUSG00000019734	Tmc4	0.0997091049640177	0.0382749320922471	24	1.5	18.6117241388195	0.225899848903643
ENSMUSG00000019737	Syne4	1	1	21	3	3.1160429026687	0.159685492071851
ENSMUSG00000019738	Polr2i	0.0908755797574202	0.0340456449072747	24	10.5	36.0393311901126	0.0984487382338324
ENSMUSG00000019761	Krt10	0.408996545076047	0.228481426649981	21	18	5.16360549177541	0.210547905307045
ENSMUSG00000019763	Rmnd1	1	1	21	0	91.0723136648799	0.0725564383500714
ENSMUSG00000019767	Ccdc170	1	0.763312015919325	24	0	1.42636635619489	0.0333549592454905
ENSMUSG00000019768	Esr1	0.235396876888902	0.114545103648131	24	13.5	166.885152031699	0.151395649862843
ENSMUSG00000019773	Fbxo5	0.130211000359666	0.0539334367125578	21	7.5	7.34748713971592	0.170448950461179
ENSMUSG00000019774	Mtrf1l	0.0465941625724253	0.0144091476255415	21	18	28.9695896293986	0.193664965428868
ENSMUSG00000019777	Hdac2	0.00394579806774724	0.000581574931086519	21	0	55.3693812324602	0.0554071040095362
ENSMUSG00000019779	Frk	1	0.763312015919325	24	21	1.60616458753025	0.0413767712174976
ENSMUSG00000019782	Rwdd1	1	1	21	0	16.1709427161463	0.0528881453988459
ENSMUSG00000019789	Hey2	1	0.890724302121884	24	13.5	4.06533520918023	0.104719864652637
ENSMUSG00000019790	Stxbp5	0.00506322373919776	0.000806438617550282	24	21	40.3274864115184	0.0738505124984825
ENSMUSG00000019791	Hint3	0.142113007359757	0.0603002198915968	21	18	29.8356472740523	0.0601146562020632
ENSMUSG00000019792	Trmt11	1	0.890724302121884	24	1.5	5.24318915954879	0.0391975453172509
ENSMUSG00000019794	Katna1	1	1	21	1.5	17.0232302120814	0.0358936461144989
ENSMUSG00000019795	Pcmt1	0.893938134689477	0.600599220612467	24	7.5	27.6587385175558	0.0388168563848089
ENSMUSG00000019796	Lrp11	1	1	21	0	3.97583804034025	0.0911691883051198
ENSMUSG00000019797	1700021F05Rik	0.000445414531594274	3.16579964517888e-05	21	19.5	78.653305758415	0.0843314554779069
ENSMUSG00000019802	Sec63	0.00267354104770094	0.000351039155942134	21	9	75.8769621932185	0.0661946774078118
ENSMUSG00000019804	Snx3	0.552530269786444	0.330033764365023	21	15	16.0576968489564	0.0122098695784564
ENSMUSG00000019806	Aig1	0.0828251721444608	0.030241060343837	24	10.5	23.2131512625395	0.0991788488850854
ENSMUSG00000019808	Adat2	1	1	21	7.5	5.13342417614868	0.0994415737909267
ENSMUSG00000019809	Pex3	5.11366133106396e-06	6.79355701226299e-08	21	7.5	196.558367510738	0.196051806939425
ENSMUSG00000019810	Fuca2	0.00235369865108584	0.000295493498080819	21	4.5	29.2104752660424	0.132001806929128
ENSMUSG00000019813	Cep57l1	0.324876019237815	0.171225895149253	21	1.5	4.20411314672981	0.0729616985808345
ENSMUSG00000019814	Ltv1	0.351460597481509	0.188739191621187	21	19.5	10.3260689573778	0.0459327358261421
ENSMUSG00000019817	Plagl1	0.0997091049640177	0.0382749320922471	24	7.5	8.1336741508447	0.239099918970784
ENSMUSG00000019818	Cd164	0.351460597481509	0.188739191621187	21	3	75.0777928083561	0.0219010437242791
ENSMUSG00000019820	Utrn	0.730221728785225	0.467861453065506	24	15	212.866990465094	0.0833540402245563
ENSMUSG00000019822	Smpd2	0.593822977665346	0.360746691945049	21	6	9.43747300933954	0.0447251185805012
ENSMUSG00000019823	Mical1	1	1	21	6	11.7951822968102	0.112326018740782
ENSMUSG00000019826	Zbtb24	0.408996545076047	0.228481426649981	24	4.5	6.97978273205379	0.0397951015894653
ENSMUSG00000019832	Rab32	1	1	21	19.5	9.46063205089507	0.168775877233211
ENSMUSG00000019837	Gtf3c6	0.00449768169163257	0.000685490640875434	24	4.5	19.9205792992835	0.0666483306326308
ENSMUSG00000019838	Slc16a10	1	1	21	18	41.7616755423723	0.0718513148452343
ENSMUSG00000019841	Rev3l	1	1	21	6	26.2408257312266	0.0895891244320354
ENSMUSG00000019842	Traf3ip2	0.277501955641098	0.140399727354028	21	18	9.06051791344458	0.149521310780639
ENSMUSG00000019843	Fyn	0.324876019237815	0.171225895149253	21	12	8.99589316904805	0.036679986417666
ENSMUSG00000019845	Tube1	1	1	21	19.5	1.89034249884422	0.0743431817621265
ENSMUSG00000019846	Lama4	0.0313413701289664	0.00853103351063754	21	18	428.718407737874	0.184602783663023
ENSMUSG00000019849	Prep	0.379423747151819	0.207788338908148	24	22.5	18.2770711917815	0.0376573919824682
ENSMUSG00000019850	Tnfaip3	0.955312580548772	0.651282183668832	21	12	3.42675552239782	0.0302989746175227
ENSMUSG00000019853	Hebp2	0.379423747151819	0.207788338908148	24	4.5	9.94544398056098	0.194902492942925
ENSMUSG00000019854	Reps1	0.056730180427132	0.0185569532550778	21	4.5	15.0699645294415	0.0411375881747448
ENSMUSG00000019856	Fam184a	1	1	21	6	2.31559699273921	0.131011169846529
ENSMUSG00000019857	Asf1a	3.75427019100235e-05	1.17762553042734e-06	24	19.5	17.8998468979156	0.0986531861699302
ENSMUSG00000019861	Gopc	0.0203905905307309	0.00492570690140101	21	18	81.8562404595819	0.136299086059942
ENSMUSG00000019863	Qrsl1	0.0073394680093784	0.0012984504257495	21	16.5	53.443034472443	0.129011782093302
ENSMUSG00000019864	Rtn4ip1	1	1	21	0	18.2112763278436	0.0163109385391074
ENSMUSG00000019866	Crybg1	0.552530269786444	0.330033764365023	24	12	16.0786209102262	0.0701381015223568
ENSMUSG00000019868	Vta1	0.130211000359666	0.0539334367125578	24	4.5	18.3568896876108	0.0506652763361164
ENSMUSG00000019872	Smpdl3a	0.476304108393592	0.275257300813479	24	10.5	80.5408153914402	0.0460256042934802
ENSMUSG00000019873	Reep3	0.00649575475160105	0.00110987321942257	24	9	80.1181408215157	0.0508466637341892
ENSMUSG00000019877	Serinc1	0.0116697128206698	0.00238923783043311	21	7.5	187.619362303803	0.0489304531691517
ENSMUSG00000019878	Hsf2	1	0.705462316157121	21	3	7.76213528646247	0.0371695054381485
ENSMUSG00000019883	Echdc1	0.300337943637497	0.155145417928913	21	0	993.262408787198	0.198889644458205
ENSMUSG00000019889	Ptprk	1	1	21	6	8.70158465607048	0.0528860429177787
ENSMUSG00000019890	Nts	1	1	21	1.5	6.95987719560142	0.238965680618396
ENSMUSG00000019891	Dcbld1	0.277501955641098	0.140399727354028	21	16.5	8.88856918654591	0.109714963439663
ENSMUSG00000019897	Ccdc59	1	1	21	3	11.5788728970367	0.0322220151839609
ENSMUSG00000019899	Lama2	0.0116697128206698	0.00238923783043311	21	10.5	51.0777187571135	0.134022475550285
ENSMUSG00000019906	Lin7a	0.199195418161658	0.0929745239098331	24	13.5	3.0400363788053	0.167729688288545
ENSMUSG00000019907	Ppp1r12a	0.0465941625724253	0.0144091476255415	21	3	49.5359540780997	0.0514620639409112
ENSMUSG00000019916	P4ha1	4.45482618795293e-05	1.49601145141234e-06	21	19.5	394.862054540511	0.76982901233215
ENSMUSG00000019917	Sept10	0.00931140442256228	0.00176757931764929	21	6	56.7429018998466	0.125067590323537
ENSMUSG00000019920	Lims1	0.0423608110625816	0.0126685368975999	21	3	40.8327069007088	0.0470065974177344
ENSMUSG00000019923	Zwint	0.300337943637497	0.155145417928913	24	6	46.2243747274156	0.050870039425313
ENSMUSG00000019927	Ube2d1	1	1	21	1.5	18.00185632318	0.0676084906209659
ENSMUSG00000019929	Dcn	0.682959119768529	0.429514699206409	21	10.5	180.820846029539	0.0691128845856872
ENSMUSG00000019943	Atp2b1	0.0382927641039936	0.011121265536144	21	10.5	57.7724666765845	0.110661058508219
ENSMUSG00000019944	Rhobtb1	1.3387245683488e-05	2.61836305714393e-07	21	13.5	77.4265203741028	0.313526203131716
ENSMUSG00000019945	Cabcoco1	0.000244053409532356	1.39598045898277e-05	21	10.5	19.5113870632286	0.332230802583212
ENSMUSG00000019947	Arid5b	1	1	24	15	42.2324282549551	0.0505282526510406
ENSMUSG00000019948	Actr6	0.0227732866721221	0.00566432770573853	21	7.5	24.2002259427339	0.0982217237022853
ENSMUSG00000019951	Uhrf1bp1l	0.183613628907957	0.0836011865623432	24	13.5	137.423836963194	0.129864544718049
ENSMUSG00000019952	Poc1b	0.183613628907957	0.0836011865623432	24	9	12.1136797665917	0.0748083984158952
ENSMUSG00000019960	Dusp6	0.324876019237815	0.171225895149253	21	18	203.625863835694	0.296774088924327
ENSMUSG00000019961	Tmpo	1	1	21	19.5	19.8701905594478	0.0307586787614454
ENSMUSG00000019966	Kitl	0.000681434023654358	5.70334476953312e-05	21	15	217.600097644582	0.145007265401656
ENSMUSG00000019969	Psen1	0.000285164385704564	1.71953135375768e-05	24	18	55.7309716271075	0.09125564846586
ENSMUSG00000019970	Sgk1	0.056730180427132	0.0185569532550778	21	10.5	77.1832684607042	0.0994970595994551
ENSMUSG00000019971	Cep290	0.00649575475160105	0.00110987321942257	24	22.5	11.871760373928	0.171500874272318
ENSMUSG00000019975	Ikbip	0.0750891138970467	0.0268234785786188	21	9	23.4872755350489	0.102333245632487
ENSMUSG00000019977	Hbs1l	1	0.890724302121884	21	19.5	27.7515746111619	0.0280896310381202
ENSMUSG00000019978	Epb41l2	0.018370633645164	0.0042764025770793	24	18	513.186742723916	0.135404896160966
ENSMUSG00000019979	Apaf1	0.351460597481509	0.188739191621187	21	6	15.7320338394535	0.141720156949707
ENSMUSG00000019984	Med23	0.155113970262725	0.0673278661978808	21	4.5	15.2534508206562	0.031910877388633
ENSMUSG00000019986	Ahi1	0.000509403086021309	3.86122200416182e-05	24	3	13.2281770128422	0.176769819757866
ENSMUSG00000019988	Nedd1	1	0.890724302121884	21	4.5	12.7263071262114	0.0625850406935877
ENSMUSG00000019989	Enpp3	0.0513952912747129	0.016364254672604	24	9	15.8196244235151	0.185850798935309
ENSMUSG00000019990	Pde7b	0.056730180427132	0.0185569532550778	21	10.5	96.3583316688089	0.277358540543324
ENSMUSG00000019996	Map7	0.235396876888902	0.114545103648131	21	6	11.9018903244651	0.156022224664719
ENSMUSG00000019997	Ctgf	1	1	21	15	4.37510685272872	0.116439014806598
ENSMUSG00000019998	Stx7	1	1	21	19.5	14.6747298938116	0.0247785664030436
ENSMUSG00000020000	Moxd1	1	1	21	3	2.41040038507113	0.139015528157041
ENSMUSG00000020003	Pex7	1	1	21	4.5	25.5810942315755	0.041915545489948
ENSMUSG00000020009	Ifngr1	0.300337943637497	0.155145417928913	24	19.5	69.4221842735509	0.0423416052237288
ENSMUSG00000020010	Vnn3	0.018370633645164	0.0042764025770793	21	15	13.8419351921588	0.308432786483159
ENSMUSG00000020014	Cfap54	0.0345928380169984	0.00974798550069376	21	10.5	23.2951884732503	0.171958289730183
ENSMUSG00000020015	Cdk17	0.0146858542967212	0.00320728045346505	24	1.5	76.9917873706963	0.118621125730503
ENSMUSG00000020018	Snrpf	0.0345928380169984	0.00974798550069376	24	19.5	11.5853137559245	0.107123643229233
ENSMUSG00000020019	Ntn4	0.441828829454022	0.250931643859229	21	4.5	9.52587268795499	0.100518617101873
ENSMUSG00000020021	Fgd6	0.893938134689477	0.600599220612467	24	21	23.3770195772396	0.13625571224823
ENSMUSG00000020022	Ndufa12	0.0345928380169984	0.00974798550069376	21	0	112.590722854928	0.0651331212532879
ENSMUSG00000020023	Tmcc3	0.00267354104770094	0.000351039155942134	21	7.5	257.409239875937	0.162315734586826
ENSMUSG00000020024	Cep83	0.513333192749677	0.301581829971764	24	18	18.0790978754055	0.0928818341178743
ENSMUSG00000020027	Socs2	1	1	21	0	27.6855730656623	0.172998086999819
ENSMUSG00000020029	Nudt4	0.000509403086021309	3.86122200416182e-05	21	0	1093.4784016214	0.300413963600703
ENSMUSG00000020032	Nuak1	0.300337943637497	0.155145417928913	21	3	22.2216375948178	0.0902968986759036
ENSMUSG00000020034	Tcp11l2	0.0203905905307309	0.00492570690140101	21	4.5	45.2976466951465	0.111833620513218
ENSMUSG00000020038	Cry1	3.58105600087477e-10	1.32152040773296e-13	24	19.5	232.070744085947	0.604191370305526
ENSMUSG00000020042	Btbd11	0.183613628907957	0.0836011865623432	24	6	2.97636629896053	0.199140595927814
ENSMUSG00000020044	Timp3	0.00345718969691997	0.00049246262565913	24	15	960.974002671943	0.197520557613088
ENSMUSG00000020048	Hsp90b1	0.235396876888902	0.114545103648131	24	3	97.0250272079066	0.0339050958933921
ENSMUSG00000020052	Ascl1	1	1	24	21	6.39475533631254	0.291615452053987
ENSMUSG00000020053	Igf1	1	1	21	0	141.873666380991	0.187704539167689
ENSMUSG00000020056	Washc3	0.000901147428117326	8.34703684616757e-05	21	7.5	36.2249825629576	0.101762775168874
ENSMUSG00000020057	Dram1	0.779867611593524	0.509052266361586	21	4.5	55.2267301568762	0.0931866103838188
ENSMUSG00000020059	Sycp3	1	1	21	0	8.15929394602666	0.085462967212202
ENSMUSG00000020063	Sirt1	1	1	21	1.5	26.1807830989837	0.0742092186023723
ENSMUSG00000020064	Herc4	1	1	24	21	14.461529345023	0.0250547479859737
ENSMUSG00000020069	Hnrnph3	0.0997091049640177	0.0382749320922471	21	3	56.8049776859765	0.0789851368701676
ENSMUSG00000020070	Rufy2	1	0.890724302121884	21	6	13.9058556316544	0.0606276363493374
ENSMUSG00000020072	Pbld2	0.0423608110625816	0.0126685368975999	21	7.5	8.12905882396985	0.22187290857179
ENSMUSG00000020074	Ccar1	0.00306466491900754	0.000416191855559368	21	15	85.5441108930887	0.099882171521787
ENSMUSG00000020075	Ddx21	0.00137996511990177	0.000145339894169298	21	18	85.7997034304291	0.117892726283408
ENSMUSG00000020076	Ddx50	0.441828829454022	0.250931643859229	21	10.5	25.9803663916086	0.0209993941737319
ENSMUSG00000020077	Srgn	1	1	21	19.5	43.9719319636124	0.0928686876220803
ENSMUSG00000020078	Vps26a	0.0203905905307309	0.00492570690140101	24	12	47.0135433975879	0.0453107867742674
ENSMUSG00000020079	Supv3l1	0.00506322373919776	0.000806438617550282	21	13.5	58.5750096847848	0.0757775205299516
ENSMUSG00000020083	Fam241b	0.0073394680093784	0.0012984504257495	21	4.5	6.26067650667465	0.242625711444982
ENSMUSG00000020085	Aifm2	0.000107049900356117	4.73266590252521e-06	21	7.5	489.767944777272	0.0803802124464328
ENSMUSG00000020086	H2afy2	1	1	21	1.5	2.50961843766642	0.121059647893823
ENSMUSG00000020087	Tysnd1	0.018370633645164	0.0042764025770793	21	4.5	85.4843011738903	0.0902628605857374
ENSMUSG00000020088	Sar1a	0.00103851303458173	0.000100639723551982	24	10.5	107.803738351824	0.0598922760141343
ENSMUSG00000020089	Ppa1	1	1	21	12	293.347243384386	0.111534649610181
ENSMUSG00000020090	Npffr1	0.168995031502088	0.0750742560049498	24	4.5	5.56631940407853	0.140312406634533
ENSMUSG00000020091	Eif4ebp2	0.277501955641098	0.140399727354028	21	0	271.995268758192	0.0573038441715051
ENSMUSG00000020092	Pald1	0.0227732866721221	0.00566432770573853	24	13.5	352.237600549824	0.154198301991341
ENSMUSG00000020097	Sgpl1	2.61875907205432e-05	7.22869505460413e-07	21	10.5	440.115198933236	0.20603643306687
ENSMUSG00000020099	Unc5b	0.513333192749677	0.301581829971764	21	19.5	50.0737755097203	0.169956412083735
ENSMUSG00000020100	Slc29a3	1	1	24	0	10.2049690484596	0.0646729088031995
ENSMUSG00000020101	Vsir	0.779867611593524	0.509052266361586	21	6	106.938352126728	0.178320969764343
ENSMUSG00000020102	Slc16a7	0.0131207496878647	0.00277057088028496	24	13.5	109.99624298224	0.157745523662471
ENSMUSG00000020105	Lrig3	1	1	24	9	11.1763463103953	0.0923063414528578
ENSMUSG00000020107	Anapc16	0.00831429224201129	0.00151631973798877	21	16.5	67.7556043316727	0.136147595446979
ENSMUSG00000020108	Ddit4	0.000790459047693725	6.90754677444365e-05	24	12	101.284202914398	0.28950137039761
ENSMUSG00000020109	Dnajb12	0.118975822868646	0.0481733976129153	24	13.5	33.7875495916267	0.0585629829280586
ENSMUSG00000020111	Micu1	1	1	24	3	12.2038711097228	0.0152137045594251
ENSMUSG00000020114	Cand1	0.056730180427132	0.0185569532550778	24	21	35.3123894891386	0.0380544154312481
ENSMUSG00000020115	Tbk1	1	1	24	18	9.53843752773242	0.0208828006314028
ENSMUSG00000020116	Pno1	0.300337943637497	0.155145417928913	21	18	33.2802163755274	0.0732269920084181
ENSMUSG00000020120	Plek	0.235396876888902	0.114545103648131	24	9	9.06179065041224	0.237329236553308
ENSMUSG00000020121	Srgap1	0.0203905905307309	0.00492570690140101	21	4.5	10.1597532169743	0.126478904645124
ENSMUSG00000020122	Egfr	1	0.960645085640241	24	10.5	11.4600707659529	0.0945497797843595
ENSMUSG00000020123	Avpr1a	0.00235369865108584	0.000295493498080819	24	22.5	13.0690234599337	0.341528355213808
ENSMUSG00000020124	Usp15	1	1	21	7.5	39.2759000356951	0.0317676148690819
ENSMUSG00000020128	Vps54	0.0104335517539422	0.00205683199754813	24	21	48.9210472220629	0.0478998266696485
ENSMUSG00000020130	Tbc1d15	0.0164440537778822	0.0037065569590119	21	7.5	79.9237563697162	0.100074725964454
ENSMUSG00000020131	Pcsk4	6.31851932277602e-05	2.3923539837509e-06	21	10.5	37.1307303405072	0.232350617249628
ENSMUSG00000020132	Rab21	0.0465941625724253	0.0144091476255415	21	9	66.6904437459412	0.0486897488791689
ENSMUSG00000020133	2310011J03Rik	0.0686640894073199	0.0237580080553189	24	10.5	25.3055011151375	0.0809453161909538
ENSMUSG00000020134	Peli1	1	1	21	19.5	18.7193901041533	0.067851542386111
ENSMUSG00000020135	Apc2	0.130211000359666	0.0539334367125578	24	13.5	5.80644251709967	0.114391455845448
ENSMUSG00000020137	Thap2	0.379423747151819	0.207788338908148	21	0	37.6124662553331	0.0697509971245794
ENSMUSG00000020142	Slc1a4	0.183613628907957	0.0836011865623432	21	3	2.78073346360493	0.0656359910337487
ENSMUSG00000020143	Dock2	0.217087459718288	0.103264349980395	21	9	7.37943018891571	0.131937782058515
ENSMUSG00000020149	Rab1a	0.0423608110625816	0.0126685368975999	21	18	170.965736877187	0.0716139410221586
ENSMUSG00000020150	Gamt	1	1	21	19.5	6.88203129681662	0.0789065641834063
ENSMUSG00000020151	Ptprr	1	1	24	12	2.17917418565559	0.13286192610557
ENSMUSG00000020152	Actr2	1	1	21	12	27.270474149629	0.0200646840796053
ENSMUSG00000020153	Ndufs7	1	1	21	15	138.415603957076	0.0415651155622649
ENSMUSG00000020154	Ptprb	1	1	21	18	230.477609064267	0.0651350070384294
ENSMUSG00000020156	Mum1	0.00235369865108584	0.000295493498080819	24	12	70.4809451989767	0.0973925621907988
ENSMUSG00000020160	Meis1	1	0.960645085640241	24	15	6.58728650651867	0.0465189454936527
ENSMUSG00000020163	Uqcr11	0.0686640894073199	0.0237580080553189	24	18	395.620394240436	0.0653899478093419
ENSMUSG00000020166	Cnot2	0.0146858542967212	0.00320728045346505	21	18	46.8305338166768	0.0632682298446459
ENSMUSG00000020167	Tcf3	0.955312580548772	0.651282183668832	21	4.5	12.7770698571557	0.0252773977416214
ENSMUSG00000020170	Frs2	1	0.960645085640241	21	16.5	15.6276873593052	0.024374572834086
ENSMUSG00000020171	Yeats4	0.408996545076047	0.228481426649981	21	13.5	11.5070503790509	0.0463682718907322
ENSMUSG00000020175	Rab36	1	1	21	7.5	0.868654257156076	0.0484186992136297
ENSMUSG00000020176	Grb10	1	1	24	12	28.527903173012	0.0690529871705867
ENSMUSG00000020178	Adora2a	0.056730180427132	0.0185569532550778	24	1.5	30.2039029171653	0.137546275618513
ENSMUSG00000020180	Snrpd3	9.21200013688989e-06	1.54337887008193e-07	21	0	62.2852353623092	0.115086899672009
ENSMUSG00000020181	Nav3	0.0227732866721221	0.00566432770573853	24	9	24.7664219201759	0.240557913991622
ENSMUSG00000020183	Cpm	0.00649575475160105	0.00110987321942257	21	10.5	11.551711069442	0.131711617244595
ENSMUSG00000020184	Mdm2	1	1	21	15	29.8424432188746	0.0434852598967267
ENSMUSG00000020185	E2f7	0.0750891138970467	0.0268234785786188	21	9	5.45740269787198	0.23127769319739
ENSMUSG00000020186	Csrp2	0.552530269786444	0.330033764365023	24	15	52.7572451580049	0.0811071019984825
ENSMUSG00000020189	Osbpl8	1	1	21	6	31.4566565301513	0.0568203024790411
ENSMUSG00000020190	Mknk2	0.0164440537778822	0.0037065569590119	21	16.5	1831.62140393419	0.131703308852517
ENSMUSG00000020193	Zpbp	1	1	21	15	1.33144268653346	0.104770681575347
ENSMUSG00000020196	Cabin1	1.48168374010575e-06	1.18106018105706e-08	21	7.5	188.733992068397	0.213579953041754
ENSMUSG00000020198	Ap3d1	0.0073394680093784	0.0012984504257495	21	19.5	246.570399181924	0.115904374022283
ENSMUSG00000020205	Phlda1	1	1	21	19.5	40.8102966644944	0.22021133424832
ENSMUSG00000020211	Sf3a2	0.0908755797574202	0.0340456449072747	21	15	23.5750086715929	0.0754059434459405
ENSMUSG00000020212	Mdm1	0.300337943637497	0.155145417928913	24	3	6.00079021376125	0.0642902252381703
ENSMUSG00000020219	Timm13	0.0908755797574202	0.0340456449072747	21	16.5	104.407173479649	0.072320828272273
ENSMUSG00000020220	Vps13d	0.0382927641039936	0.011121265536144	21	15	120.190121886644	0.0484064376355184
ENSMUSG00000020224	Llph	0.0345928380169984	0.00974798550069376	24	19.5	11.0068403560973	0.109382576238751
ENSMUSG00000020225	Tmbim4	1	1	21	16.5	10.9219345298373	0.0163177787896211
ENSMUSG00000020227	Irak3	0.0997091049640177	0.0382749320922471	21	9	24.811952138952	0.141559480469235
ENSMUSG00000020228	Helb	0.636877681080558	0.393859184424976	21	7.5	51.7353933150162	0.149035820014985
ENSMUSG00000020230	Prmt2	0.00306466491900754	0.000416191855559368	21	4.5	26.0537506965244	0.15526478863762
ENSMUSG00000020231	Dip2a	0.00157465471568892	0.000174096447273009	21	6	127.544894447286	0.120473146417373
ENSMUSG00000020232	Hmg20b	0.682959119768529	0.429514699206409	21	0	38.2684607273582	0.0370956494066127
ENSMUSG00000020235	Fzr1	0.0382927641039936	0.011121265536144	24	6	26.2624497288464	0.0735213439340999
ENSMUSG00000020238	Ncln	0.0686640894073199	0.0237580080553189	21	18	66.939758117465	0.0843145685325027
ENSMUSG00000020241	Col6a2	0.0382927641039936	0.011121265536144	24	7.5	230.530061440873	0.185606647928239
ENSMUSG00000020246	Hcfc2	1	1	24	3	16.3943165109223	0.0398280710881149
ENSMUSG00000020248	Nfyb	0.0686640894073199	0.0237580080553189	21	15	9.54321731506205	0.0456927620755374
ENSMUSG00000020250	Txnrd1	7.51526006420738e-05	3.01187262149576e-06	21	18	198.234370934215	0.123582170382266
ENSMUSG00000020251	Glt8d2	0.235396876888902	0.114545103648131	24	12	4.27699297379988	0.215450998349471
ENSMUSG00000020253	Ppm1m	0.0345928380169984	0.00974798550069376	24	13.5	266.069801632719	0.117239081369587
ENSMUSG00000020255	D10Wsu102e	1	1	21	19.5	18.5309157594903	0.0642207735904357
ENSMUSG00000020257	Wdr82	0.0252396289604708	0.00650317696516376	21	18	90.4143668374873	0.110063184744599
ENSMUSG00000020258	Glyctk	1	1	21	15	8.98259577264829	0.0884829782679819
ENSMUSG00000020260	Pofut2	0.00206845363660599	0.00024823275615332	21	15	51.1744267035446	0.067297939428075
ENSMUSG00000020261	Slc36a1	0.0828251721444608	0.030241060343837	21	15	45.4541232942924	0.0863296399191761
ENSMUSG00000020262	Adarb1	1	1	24	15	30.1103728573743	0.0451478928658463
ENSMUSG00000020263	Appl2	0.168995031502088	0.0750742560049498	21	3	29.9911951776041	0.0472951913328627
ENSMUSG00000020264	Slc36a2	0.217087459718288	0.103264349980395	24	10.5	408.046880051122	0.0306083635384168
ENSMUSG00000020265	Sumo3	0.476304108393592	0.275257300813479	24	1.5	26.1091026679939	0.0495938886983735
ENSMUSG00000020267	Hint1	0.0750891138970467	0.0268234785786188	21	19.5	53.7227644518421	0.0348323425811084
ENSMUSG00000020268	Lyrm7	1	0.763312015919325	24	6	20.4388599205863	0.0648169298589438
ENSMUSG00000020271	Fbxw11	1	1	24	18	16.7930580169663	0.0218783303043685
ENSMUSG00000020272	Stk10	1	1	21	6	12.492025098882	0.0436439191268772
ENSMUSG00000020273	Papolg	1	1	21	19.5	19.3801393253662	0.103869153373723
ENSMUSG00000020275	Rel	0.0908755797574202	0.0340456449072747	21	19.5	45.9934369405351	0.243864928081762
ENSMUSG00000020277	Pfkl	0.0686640894073199	0.0237580080553189	21	1.5	1391.9180433025	0.16552328418609
ENSMUSG00000020280	Pus10	0.130211000359666	0.0539334367125578	21	10.5	38.7224656298328	0.08051667769542
ENSMUSG00000020282	Rhbdf1	0.0624609827542509	0.0210124112033269	21	9	36.589640677328	0.116058628515179
ENSMUSG00000020283	Pex13	1	1	24	15	61.5014419464456	0.0293100384381371
ENSMUSG00000020284	1810043G02Rik	0.0345928380169984	0.00974798550069376	24	13.5	25.2421654805897	0.0795824736004973
ENSMUSG00000020287	Mpg	0.0997091049640177	0.0382749320922471	21	10.5	11.348352279469	0.0849436236353635
ENSMUSG00000020288	Ahsa2	2.18810770101513e-05	5.6362062709741e-07	21	19.5	292.27605113974	0.435428125889885
ENSMUSG00000020289	Nprl3	0.0465941625724253	0.0144091476255415	24	16.5	31.3881608201917	0.0787007032706236
ENSMUSG00000020290	Xpo1	0.00571499910155847	0.000946946120230184	21	0	75.3646115899743	0.0755795033004364
ENSMUSG00000020300	Cpeb4	0.955312580548772	0.651282183668832	21	3	23.4758910117387	0.0319770052021016
ENSMUSG00000020305	Asb3	0.593822977665346	0.360746691945049	24	1.5	10.2098353875088	0.121308227586378
ENSMUSG00000020307	Cdc34	0.000509403086021309	3.86122200416182e-05	21	19.5	126.212932256345	0.128736873955607
ENSMUSG00000020308	Tpgs1	0.0423608110625816	0.0126685368975999	24	18	7.5705579933795	0.113945771083602
ENSMUSG00000020309	Chac2	3.09920405657567e-05	9.24111328405469e-07	21	18	23.3519816536683	0.150998026585501
ENSMUSG00000020311	Erlec1	0.000210093327019198	1.13040102883604e-05	21	10.5	53.4831624199968	0.0873681345499299
ENSMUSG00000020312	Shc2	1	1	21	19.5	2.77612543611895	0.0722211148336572
ENSMUSG00000020315	Sptbn1	0.000901147428117326	8.34703684616757e-05	24	15	1511.79970748812	0.0900266724162189
ENSMUSG00000020319	Wdpcp	1	0.763312015919325	24	10.5	4.27084054026917	0.0687878280312882
ENSMUSG00000020321	Mdh1	0.108679285307369	0.0429695867880712	21	19.5	403.390162717534	0.0406202643697651
ENSMUSG00000020326	Ccng1	0.593822977665346	0.360746691945049	21	19.5	214.355023721032	0.0555658976992967
ENSMUSG00000020328	Nudcd2	1	1	21	18	13.9216933556941	0.0518371627668428
ENSMUSG00000020329	Polrmt	1	1	21	16.5	23.282568682178	0.034381292128831
ENSMUSG00000020331	Hcn2	0.0104335517539422	0.00205683199754813	24	10.5	3.82457642681781	0.178512186278791
ENSMUSG00000020334	Slc22a4	0.0908755797574202	0.0340456449072747	21	10.5	14.2541952821873	0.159658413538127
ENSMUSG00000020335	Zfp354b	1	1	21	9	1.95810088665186	0.038020289216648
ENSMUSG00000020340	Cyfip2	1	1	24	9	3.9226401410736	0.162465805328385
ENSMUSG00000020346	Mgat1	1	1	21	6	40.2884212607104	0.0458725906345924
ENSMUSG00000020349	Ppp2ca	0.0513952912747129	0.016364254672604	21	19.5	201.95704883381	0.0617563062229393
ENSMUSG00000020354	Sgcd	0.217087459718288	0.103264349980395	21	3	20.074731373505	0.0648068540702229
ENSMUSG00000020357	Flt4	1	1	21	0	17.9522715051799	0.0737966052196408
ENSMUSG00000020358	Hnrnpab	0.00571499910155847	0.000946946120230184	21	18	139.356016958595	0.0883943867443644
ENSMUSG00000020359	Phykpl	0.0203905905307309	0.00492570690140101	24	18	28.8266325609692	0.0797823269816607
ENSMUSG00000020361	Hspa4	0.000901147428117326	8.34703684616757e-05	21	19.5	262.037867350506	0.118752391148986
ENSMUSG00000020362	Cnot6	0.441828829454022	0.250931643859229	21	4.5	15.5208016607737	0.032424069670377
ENSMUSG00000020363	Gfpt2	1	1	21	19.5	14.84215977216	0.220296205332801
ENSMUSG00000020364	Zfp354a	0.593822977665346	0.360746691945049	21	4.5	2.60103773767294	0.0411485304530183
ENSMUSG00000020366	Mapk9	0.408996545076047	0.228481426649981	21	6	28.212568209081	0.0276073039296247
ENSMUSG00000020368	Canx	0.379423747151819	0.207788338908148	24	9	183.196177127911	0.0636028412084269
ENSMUSG00000020372	Rack1	1	1	21	15	190.93222692389	0.0560686898405421
ENSMUSG00000020374	Rasgef1c	1	1	21	7.5	3.08661618182941	0.196544125422934
ENSMUSG00000020375	Rufy1	0.000901147428117326	8.34703684616757e-05	21	18	32.1448661033505	0.0833267903165199
ENSMUSG00000020376	Rnf130	0.0750891138970467	0.0268234785786188	21	10.5	23.7553956471869	0.049985864240004
ENSMUSG00000020377	Ltc4s	0.0750891138970467	0.0268234785786188	24	9	11.8080367661719	0.107426123333929
ENSMUSG00000020380	Rad50	0.0513952912747129	0.016364254672604	21	7.5	22.1979168086045	0.124184911262421
ENSMUSG00000020381	Mrnip	0.000790459047693725	6.90754677444365e-05	21	6	11.3918641139528	0.277319119074877
ENSMUSG00000020385	Clk4	1	0.960645085640241	21	16.5	51.0241136222092	0.0526113861502531
ENSMUSG00000020386	Sar1b	0.183613628907957	0.0836011865623432	21	16.5	86.9762907391598	0.0778199380565989
ENSMUSG00000020387	Jade2	0.00306466491900754	0.000416191855559368	21	9	40.4711638223138	0.189435788947858
ENSMUSG00000020388	Pdlim4	1	1	24	9	2.17412434649668	0.0954639345638139
ENSMUSG00000020389	Cdkl3	0.636877681080558	0.393859184424976	21	15	3.37666977337962	0.0193708365858106
ENSMUSG00000020390	Ube2b	1	1	24	6	149.933237881561	0.0656906645485123
ENSMUSG00000020392	Cdkn2aipnl	0.552530269786444	0.330033764365023	24	7.5	4.4326830296266	0.0278544509708337
ENSMUSG00000020393	Kremen1	0.0146858542967212	0.00320728045346505	21	9	61.1127507786678	0.127881818139307
ENSMUSG00000020397	Med7	0.0073394680093784	0.0012984504257495	21	19.5	28.2189103837987	0.16174570283566
ENSMUSG00000020400	Tnip1	1	1	21	7.5	18.5233744279999	0.045123184078843
ENSMUSG00000020402	Vdac1	1	1	21	1.5	86.2585756105869	0.016131932010043
ENSMUSG00000020409	Slu7	0.636877681080558	0.393859184424976	24	21	17.0972275689219	0.0360384160402976
ENSMUSG00000020412	Ascc2	0.000588866071408548	4.69823767947922e-05	24	22.5	40.594545162804	0.0955850784916882
ENSMUSG00000020413	Hus1	1	0.960645085640241	24	21	6.79656336362759	0.0438608882627078
ENSMUSG00000020415	Pttg1	1	1	21	3	39.9509406233614	0.0474445972112647
ENSMUSG00000020420	Zfp607a	0.441828829454022	0.250931643859229	21	4.5	2.15751450606271	0.0370181811614546
ENSMUSG00000020422	Tns3	1	1	24	9	13.4651829682832	0.0849745172467159
ENSMUSG00000020423	Btg2	1	0.825006676681316	21	4.5	87.9947116164513	0.148218333735888
ENSMUSG00000020424	Castor1	0.000327146289281564	2.11272420932444e-05	21	9	27.221090658744	0.292972341709729
ENSMUSG00000020427	Igfbp3	0.00931140442256228	0.00176757931764929	24	22.5	44.3315365869349	0.166985316818287
ENSMUSG00000020430	Pes1	1	1	21	9	32.0535552149252	0.0521683284304282
ENSMUSG00000020432	Tcn2	0.0146858542967212	0.00320728045346505	24	16.5	161.621378868986	0.118724530483034
ENSMUSG00000020434	4921536K21Rik	1	1	24	6	1.17192627784034	0.0820751415613912
ENSMUSG00000020435	Osbp2	0.000901147428117326	8.34703684616757e-05	24	13.5	36.7442844744967	0.43497598157376
ENSMUSG00000020437	Myo1g	0.324876019237815	0.171225895149253	24	9	9.54860753112343	0.231539421200051
ENSMUSG00000020439	Smtn	0.893938134689477	0.600599220612467	24	12	38.3189302052512	0.0641135916682704
ENSMUSG00000020440	Arf5	0.142113007359757	0.0603002198915968	24	10.5	36.7507396019414	0.0629611141631536
ENSMUSG00000020441	2310033P09Rik	1	1	21	1.5	3.39867366440708	0.0411908650799596
ENSMUSG00000020444	Guk1	0.00235369865108584	0.000295493498080819	24	16.5	91.1922466036946	0.119063780724848
ENSMUSG00000020448	Rnf185	1	1	21	18	20.0296241455522	0.0438002339398912
ENSMUSG00000020451	Limk2	0.0908755797574202	0.0340456449072747	21	6	39.5864342149049	0.0864192262772573
ENSMUSG00000020453	Patz1	0.0227732866721221	0.00566432770573853	21	7.5	31.8708187206152	0.268755727599672
ENSMUSG00000020454	Eif4enif1	0.199195418161658	0.0929745239098331	24	12	22.1659126899584	0.0375567465921031
ENSMUSG00000020455	Trim11	0.552530269786444	0.330033764365023	24	13.5	10.8422422078014	0.0315000097798589
ENSMUSG00000020456	Ogdh	0.277501955641098	0.140399727354028	24	16.5	2325.77314005066	0.0431199681745882
ENSMUSG00000020457	Drg1	1	1	21	18	18.6063736576682	0.0332413755990641
ENSMUSG00000020458	Rtn4	0.118975822868646	0.0481733976129153	21	19.5	282.172155846794	0.0379110033746088
ENSMUSG00000020459	Mtif2	0.00120265747789974	0.000121073496188298	21	18	106.198989913393	0.087821914793525
ENSMUSG00000020460	Rps27a	0.0686640894073199	0.0237580080553189	24	18	13.2858302416795	0.129407684667247
ENSMUSG00000020462	Cfap36	0.513333192749677	0.301581829971764	24	7.5	14.3161678453885	0.0948423371398319
ENSMUSG00000020463	Ppp4r3b	0.00103851303458173	0.000100639723551982	21	18	149.01892243869	0.126176219885147
ENSMUSG00000020464	Pnpt1	0.0104335517539422	0.00205683199754813	24	1.5	57.5620797572007	0.0744006827190429
ENSMUSG00000020467	Efemp1	1	1	21	3	39.744267937443	0.153195221058455
ENSMUSG00000020471	Pold2	1	1	24	9	10.0831718150339	0.0264955289380572
ENSMUSG00000020472	Zkscan17	1	0.825006676681316	21	9	10.6530110517924	0.0326299166900785
ENSMUSG00000020473	Aebp1	0.277501955641098	0.140399727354028	24	13.5	48.5546919156797	0.174058639065372
ENSMUSG00000020474	Polm	1	1	24	1.5	4.09254149920363	0.0357930565705677
ENSMUSG00000020476	Dbnl	0.779867611593524	0.509052266361586	21	7.5	37.3970483513704	0.0674185104560846
ENSMUSG00000020477	Mrps24	0.0146858542967212	0.00320728045346505	24	16.5	79.044782569509	0.0882941215046973
ENSMUSG00000020482	Ccdc117	0.00571499910155847	0.000946946120230184	21	18	113.421914761253	0.2605473878431
ENSMUSG00000020483	Dynll2	0.0073394680093784	0.0012984504257495	21	15	157.495856565088	0.0780717016041692
ENSMUSG00000020484	Xbp1	1	1	21	0	149.648821346611	0.0999716392595126
ENSMUSG00000020485	Supt4a	0.836037035364595	0.553244376638789	24	4.5	9.2155735972227	0.0445598826595649
ENSMUSG00000020486	Sept4	0.277501955641098	0.140399727354028	24	0	81.661969093135	0.13848776353076
ENSMUSG00000020491	2810021J22Rik	0.00571499910155847	0.000946946120230184	24	22.5	30.3218909055099	0.207301023551435
ENSMUSG00000020492	Ska2	1	1	21	7.5	4.12052529240141	0.0472425970010631
ENSMUSG00000020495	Smg8	1	1	24	9	11.1290936226973	0.0501049411495101
ENSMUSG00000020496	Rnf187	0.0345928380169984	0.00974798550069376	21	12	94.7040333119231	0.0602036459157766
ENSMUSG00000020513	Tubd1	1.3387245683488e-05	2.61836305714393e-07	21	19.5	30.8146878415243	0.191920919809951
ENSMUSG00000020514	Mrpl22	1	0.825006676681316	21	19.5	10.8352023629289	0.0342376828336491
ENSMUSG00000020515	Cnot8	1	1	21	0	17.508562912789	0.0297620185841051
ENSMUSG00000020516	Rps6kb1	0.0203905905307309	0.00492570690140101	24	19.5	90.5310341120851	0.0865711554595382
ENSMUSG00000020519	Sap30l	0.00394579806774724	0.000581574931086519	24	18	31.4550405805872	0.100202383786279
ENSMUSG00000020520	Galnt10	1	1	21	19.5	15.9564245165286	0.0837073740396076
ENSMUSG00000020521	Rnft1	0.000177216031501619	9.12958816061184e-06	24	3	78.0745813851236	0.153954666873653
ENSMUSG00000020522	Mfap3	0.955312580548772	0.651282183668832	21	3	10.0771746535144	0.0234325082858087
ENSMUSG00000020523	Fam114a2	0.0164440537778822	0.0037065569590119	21	0	35.5017192078416	0.0496864785186313
ENSMUSG00000020525	Ppm1d	0.0131207496878647	0.00277057088028496	21	4.5	14.6539969647881	0.0901201610002676
ENSMUSG00000020526	Znhit3	0.955312580548772	0.651282183668832	21	1.5	3.3846012019607	0.0494830558243795
ENSMUSG00000020527	Myo19	0.000285164385704564	1.71953135375768e-05	21	13.5	80.3392007344743	0.17321901819567
ENSMUSG00000020528	Prpsap2	1	1	21	0	11.113696885375	0.0408084062726438
ENSMUSG00000020530	Ggnbp2	1	1	21	4.5	31.911635932034	0.0275152765266189
ENSMUSG00000020532	Acaca	0.0686640894073199	0.0237580080553189	21	1.5	12509.3221728915	0.347293418752577
ENSMUSG00000020534	Shmt1	0.0227732866721221	0.00566432770573853	24	12	114.527579582477	0.166388465247495
ENSMUSG00000020536	Llgl1	1	1	21	1.5	34.651507339083	0.0783255908271021
ENSMUSG00000020537	Drg2	1	1	24	15	12.8734859180002	0.0212674367564637
ENSMUSG00000020538	Srebf1	0.000285164385704564	1.71953135375768e-05	21	15	2562.13110947049	0.263132292715107
ENSMUSG00000020541	Tom1l1	1	0.960645085640241	24	21	5.67463359851274	0.0312881391547448
ENSMUSG00000020544	Cox11	1	1	21	16.5	17.501412663478	0.0679125986767831
ENSMUSG00000020546	Stxbp4	0.00394579806774724	0.000581574931086519	21	19.5	29.3880557502512	0.261830784081903
ENSMUSG00000020547	Bzw2	0.000588866071408548	4.69823767947922e-05	21	15	104.064201752122	0.165204053688095
ENSMUSG00000020549	Elac2	1	1	24	18	39.2745673548247	0.0532928994741174
ENSMUSG00000020553	Pctp	1	1	21	9	12.4960494985272	0.0630936191030075
ENSMUSG00000020561	Twistnb	1	1	21	19.5	2.75480404378606	0.0170864436450157
ENSMUSG00000020564	Atxn7l1	1	1	24	0	35.3910622022431	0.0862977865205153
ENSMUSG00000020570	Sypl	2.18810770101513e-05	5.6362062709741e-07	24	16.5	228.61582724241	0.121162589190464
ENSMUSG00000020571	Pdia6	1	1	21	0	74.1073967236097	0.0454230394026679
ENSMUSG00000020572	Nampt	6.38699911698659e-09	8.95660072497935e-12	24	18	2831.34939845815	0.334003801696517
ENSMUSG00000020573	Pik3cg	0.108679285307369	0.0429695867880712	21	7.5	8.0367044735684	0.254390888768064
ENSMUSG00000020576	Nbas	0.0227732866721221	0.00566432770573853	21	4.5	21.9864319171371	0.0353459053589128
ENSMUSG00000020577	Tspan13	0.00506322373919776	0.000806438617550282	21	16.5	150.7325254496	0.13984240990971
ENSMUSG00000020580	Rock2	0.0345928380169984	0.00974798550069376	24	21	206.764088813824	0.146319580071376
ENSMUSG00000020585	Laptm4a	1	1	21	12	84.2139676023239	0.0192881072557594
ENSMUSG00000020589	Fam49a	3.52947696708243e-06	3.85535900161045e-08	21	1.5	100.14909043822	0.165367790410093
ENSMUSG00000020590	Snx13	0.0423608110625816	0.0126685368975999	21	6	61.6269696191423	0.0738193767757543
ENSMUSG00000020591	Ntsr2	0.183613628907957	0.0836011865623432	21	16.5	6.61420533674106	0.368995512449753
ENSMUSG00000020592	Sdc1	1	1	21	6	4.19207920411041	0.077851283572546
ENSMUSG00000020593	Lpin1	6.31851932277602e-05	2.3923539837509e-06	21	16.5	3568.76307140012	0.293112596738792
ENSMUSG00000020594	Pum2	0.636877681080558	0.393859184424976	24	18	46.0296042615956	0.0237666248390374
ENSMUSG00000020601	Trib2	0.513333192749677	0.301581829971764	21	18	79.7369605696958	0.24017480367852
ENSMUSG00000020604	Arsg	1.10469224170335e-05	2.01386806185496e-07	21	9	23.3057033104927	0.409403263737571
ENSMUSG00000020605	Hs1bp3	0.0252396289604708	0.00650317696516376	21	9	20.8392714558416	0.0960772849430605
ENSMUSG00000020608	Smc6	0.513333192749677	0.301581829971764	21	7.5	84.1594203867506	0.0848862004952406
ENSMUSG00000020610	Amz2	1	1	24	15	16.1177123650222	0.0209282220310127
ENSMUSG00000020611	Gna13	0.636877681080558	0.393859184424976	21	16.5	85.3967509206003	0.0538555290147512
ENSMUSG00000020612	Prkar1a	0.00931140442256228	0.00176757931764929	24	9	233.052188351882	0.0754289472157571
ENSMUSG00000020614	Fam20a	1	1	21	3	5.02557712543446	0.0730953018979662
ENSMUSG00000020620	Abca8b	1	1	21	19.5	50.4672271953284	0.200031255813313
ENSMUSG00000020621	Rdh14	0.00649575475160105	0.00110987321942257	21	18	48.9970182021246	0.106603213883498
ENSMUSG00000020623	Map2k6	4.36980020040215e-06	5.12804068096495e-08	21	18	47.7447544255206	0.311397793114586
ENSMUSG00000020627	Klhl29	0.00931140442256228	0.00176757931764929	21	10.5	12.3194248142391	0.261889311531429
ENSMUSG00000020628	Trappc12	0.0282276345864143	0.00745431224076984	24	16.5	25.0308059665646	0.0525196080777847
ENSMUSG00000020629	Adi1	0.0908755797574202	0.0340456449072747	21	16.5	34.2320232675305	0.0556120104808223
ENSMUSG00000020630	Rnaseh1	1	1	21	1.5	5.75153609887203	0.0524634040989951
ENSMUSG00000020634	Ubxn2a	0.0116697128206698	0.00238923783043311	24	21	119.473220101449	0.0887835268862276
ENSMUSG00000020638	Cmpk2	0.183613628907957	0.0836011865623432	24	0	22.5677485629286	0.094784773783074
ENSMUSG00000020639	Pfn4	0.324876019237815	0.171225895149253	21	6	3.23579597709484	0.117235270760434
ENSMUSG00000020640	Itsn2	1	1	21	19.5	66.8827986556609	0.0616453624219916
ENSMUSG00000020641	Rsad2	1	1	24	3	22.3680699089492	0.0327520512348988
ENSMUSG00000020642	Rnf144a	0.00206845363660599	0.00024823275615332	24	3	105.682131276554	0.126553599157931
ENSMUSG00000020644	Id2	0.168995031502088	0.0750742560049498	24	22.5	123.538652721712	0.137217937969294
ENSMUSG00000020646	Mboat2	0.142113007359757	0.0603002198915968	24	10.5	6.57970359325715	0.233291277034141
ENSMUSG00000020647	Ncoa1	0.056730180427132	0.0185569532550778	24	15	61.7344303185683	0.0642562186962494
ENSMUSG00000020648	Dus4l	0.593822977665346	0.360746691945049	24	15	2.61205634072138	0.0229629756629905
ENSMUSG00000020649	Rrm2	0.441828829454022	0.250931643859229	24	13.5	3.12011020895845	0.120077448857976
ENSMUSG00000020650	Bcap29	0.108679285307369	0.0429695867880712	21	9	25.7147422382352	0.0726796182587042
ENSMUSG00000020652	Cenpo	0.730221728785225	0.467861453065506	24	1.5	5.83359841373839	0.049032693610744
ENSMUSG00000020653	Klf11	0.513333192749677	0.301581829971764	24	4.5	43.0552035126063	0.162182097920688
ENSMUSG00000020654	Adcy3	0.00137996511990177	0.000145339894169298	21	9	533.659077966516	0.279937524113823
ENSMUSG00000020656	Grhl1	0.836037035364595	0.553244376638789	21	7.5	9.9759662468298	0.210953096053106
ENSMUSG00000020657	Dnajc27	1	1	21	7.5	20.3440147981514	0.130554082067435
ENSMUSG00000020658	Efr3b	0.408996545076047	0.228481426649981	21	18	82.4966873039243	0.252045404047108
ENSMUSG00000020659	Cbll1	1	1	21	19.5	13.107390575064	0.0686167730226915
ENSMUSG00000020661	Dnmt3a	0.636877681080558	0.393859184424976	21	16.5	49.7305803236315	0.0588727771010061
ENSMUSG00000020664	Dld	0.379423747151819	0.207788338908148	21	0	583.153980494234	0.0428768810368934
ENSMUSG00000020668	Kif3c	1	1	24	3	13.8728445317498	0.0838130474174414
ENSMUSG00000020669	Sh3yl1	1	1	21	4.5	2.20805185664728	0.115340640912205
ENSMUSG00000020671	Rab10	0.142113007359757	0.0603002198915968	21	15	85.7768898773805	0.0319827411889922
ENSMUSG00000020674	Pxdn	0.000445414531594274	3.16579964517888e-05	21	4.5	404.815003702054	0.176433409027701
ENSMUSG00000020676	Ccl11	1.59593881889358e-05	3.39235648270242e-07	24	12	40.4696742652946	0.219771249939462
ENSMUSG00000020677	Ddx52	1	1	21	1.5	8.4720246371362	0.0204350271111616
ENSMUSG00000020680	Taf15	1	1	21	6	23.9595055680846	0.0390641327002911
ENSMUSG00000020681	Ace	0.118975822868646	0.0481733976129153	24	12	88.3671062037458	0.178501787596028
ENSMUSG00000020682	Mmp28	0.0203905905307309	0.00492570690140101	24	12	35.7775489950443	0.122528660676674
ENSMUSG00000020687	Cdc27	0.513333192749677	0.301581829971764	24	19.5	35.6834273050314	0.0453586067231205
ENSMUSG00000020689	Itgb3	1	1	24	9	2.35438670258756	0.119133723780183
ENSMUSG00000020691	Mettl2	0.217087459718288	0.103264349980395	21	18	18.9526782084783	0.102900319508861
ENSMUSG00000020692	Nle1	0.108679285307369	0.0429695867880712	24	16.5	8.69781326421085	0.124815353663125
ENSMUSG00000020694	Tlk2	1	1	24	21	12.9859583359571	0.0209213590240634
ENSMUSG00000020695	Mrc2	0.00571499910155847	0.000946946120230184	24	12	37.2378897082386	0.131327298384417
ENSMUSG00000020696	Rffl	0.255659484696147	0.126895714412989	21	6	39.5311195414191	0.17856671558675
ENSMUSG00000020697	Lig3	0.636877681080558	0.393859184424976	24	18	10.0979747377104	0.0302080383001826
ENSMUSG00000020698	Cct6b	0.636877681080558	0.393859184424976	21	4.5	1.77880020601587	0.118190793279016
ENSMUSG00000020700	Map3k3	1	1	21	6	36.121141790099	0.0475025270816683
[truncated: 11,550 more rows]
