# Supplementary material for: Angiopoietin-like 4 governs diurnal lipoprotein lipase activity in brown adipose tissue
Source: Mol Metab. 2022 Apr 10;60:101497. doi: 10.1016/j.molmet.2022.101497 (PMC9048098; doi:10.1016/j.molmet.2022.101497)
Supplement: ChIP-sequencing [file mmc3.csv]

CycID	Nearest.Ensembl	Nearest.Gene	BH.Q	ADJ.P	PER	LAG	AMP	REL.AMP
10:100053993-100054433	ENSMUSG00000019966	Kitl	1	1	24	18	10.5688794193782	0.0774137269451195
10:100065911-100066291	ENSMUSG00000019966	Kitl	1	1	21	4.5	18.1481283648442	0.201594266151925
10:100154209-100154698	ENSMUSG00000019966	Kitl	1	1	21	9	19.4427001363033	0.279779789524266
10:100164462-100165212	ENSMUSG00000019966	Kitl	1	1	21	9	35.56453579695	0.322126285588754
10:100487166-100487766	ENSMUSG00000019971	Cep290	0.96206205866377	0.467261904761905	24	3	27.4002698068883	0.0799145996906513
10:100771316-100771908	NA	NA	0.599439242160279	0.212053571428571	21	19.5	15.7358914371094	0.204601105222281
10:101182137-101182915	NA	NA	1	1	21	18	86.1139292098306	0.165086302392399
10:101189078-101189990	NA	NA	1	1	21	1.5	20.384825533583	0.0538281814362996
10:101228882-101229412	ENSMUSG00000019888	Mgat4c	0.96206205866377	0.467261904761905	21	0	7.74878171284141	0.119059908165246
10:101630374-101632160	ENSMUSG00000019888	Mgat4c	1	1	21	0	46.2857869023115	0.0328074471899649
10:101634759-101636274	ENSMUSG00000019888	Mgat4c	0.119668941831145	0.00595238095238095	21	16.5	72.1067271570798	0.128955613666031
10:101768995-101769658	ENSMUSG00000092952	Mir3059	0.599439242160279	0.212053571428571	21	15	41.7426536291923	0.39579144950775
10:101770295-101771339	ENSMUSG00000092952	Mir3059	0.119668941831145	0.00595238095238095	24	15	37.4339555158757	0.0818358663412585
10:102116217-102116903	ENSMUSG00000019888	Mgat4c	0.211013200662333	0.0260416666666667	24	16.5	16.7266955619889	0.216700907842578
10:102127778-102128209	ENSMUSG00000019888	Mgat4c	0.360924520879993	0.0825892857142857	21	15	20.554178887764	0.26109267744836
10:102506437-102507113	ENSMUSG00000044921	Rassf9	0.599439242160279	0.212053571428571	24	3	29.4373428967729	0.212368279677589
10:102617284-102617939	ENSMUSG00000044921	Rassf9	1	1	24	9	17.9353835108113	0.304900278140362
10:102685744-102686556	ENSMUSG00000044921	Rassf9	0.96206205866377	0.467261904761905	24	7.5	73.4374397734283	0.34879940627841
10:102689955-102690469	ENSMUSG00000044921	Rassf9	1	0.915178571428571	24	9	12.7248308822723	0.244994425039047
10:102712239-102712725	ENSMUSG00000044921	Rassf9	0.96206205866377	0.467261904761905	24	4.5	10.0276622542279	0.155510282725085
10:102729094-102729642	ENSMUSG00000044921	Rassf9	0.119668941831145	0.00595238095238095	21	0	31.8309490104942	0.303124433990843
10:103590220-103590895	ENSMUSG00000019894	Slc6a15	1	1	21	1.5	12.0028375223417	0.166368608587285
10:103855183-103855595	ENSMUSG00000091779	Gm21293	1	1	21	4.5	10.6445543632723	0.167086492770513
10:10443114-10444022	ENSMUSG00000050994	Adgb	0.211013200662333	0.0260416666666667	21	15	58.4846960113697	0.433979305498253
10:10448915-10449811	ENSMUSG00000050994	Adgb	0.96206205866377	0.467261904761905	24	21	39.048811854584	0.0495755389141505
10:10456567-10457657	ENSMUSG00000050994	Adgb	1	1	21	18	73.4491571352043	0.19846937237759
10:10470969-10471643	ENSMUSG00000050994	Adgb	1	1	21	18	18.6834527674324	0.132059512948628
10:10494075-10494527	ENSMUSG00000050994	Adgb	1	0.915178571428571	21	19.5	18.9146945723438	0.334622655411571
10:105343487-105344404	ENSMUSG00000036019	Tmtc2	0.360924520879993	0.0825892857142857	21	16.5	31.4909641545616	0.216587387561717
10:105481048-105481603	ENSMUSG00000036019	Tmtc2	1	1	21	1.5	13.7290668119047	0.101973869533948
10:10556849-10558348	ENSMUSG00000019832	Rab32	0.211013200662333	0.0260416666666667	21	18	123.133948462506	0.285618798156256
10:105572766-105574758	ENSMUSG00000036019	Tmtc2	0.599439242160279	0.212053571428571	24	22.5	39.9975322978759	0.0890513723733915
10:105577752-105578468	ENSMUSG00000085282	Gm15663	1	1	21	18	27.6726097538096	0.118962659191333
10:105686513-105687208	ENSMUSG00000085282	Gm15663	0.0936267006802721	0.000744047619047619	21	18	37.6613244967775	0.381457766103738
10:105840966-105841690	ENSMUSG00000036009	Mettl25	0.599439242160279	0.212053571428571	21	19.5	30.456355941599	0.0620571236669314
10:106412924-106413793	ENSMUSG00000053825	Ppfia2	1	1	21	16.5	17.5345575896225	0.153801875344664
10:106442053-106442640	ENSMUSG00000053825	Ppfia2	1	0.915178571428571	21	18	7.56389831961854	0.144628941647276
10:106535728-106536393	ENSMUSG00000112201	4930532I03Rik	0.96206205866377	0.467261904761905	24	0	5.86268899901192	0.134601746607737
10:106719190-106720466	ENSMUSG00000053825	Ppfia2	0.96206205866377	0.467261904761905	21	19.5	51.8739390013491	0.222831910430148
10:106936929-106937562	ENSMUSG00000035948	Acss3	0.360924520879993	0.0825892857142857	21	7.5	32.1976400420064	0.28368247015242
10:107012847-107013275	ENSMUSG00000035948	Acss3	1	0.915178571428571	21	0	21.5192175416728	0.264606743685583
10:107038349-107041391	ENSMUSG00000035948	Acss3	0.599439242160279	0.212053571428571	24	15	93.7399096965852	0.0545200515824235
10:107059474-107059945	ENSMUSG00000035948	Acss3	1	0.915178571428571	24	16.5	6.7401585992965	0.125355233777449
10:107068020-107068480	ENSMUSG00000035948	Acss3	1	0.915178571428571	21	16.5	11.6020087358126	0.179323543165165
10:107094263-107094951	ENSMUSG00000035948	Acss3	1	1	21	16.5	18.6034782448001	0.207764816136413
10:107112968-107113628	ENSMUSG00000035948	Acss3	0.599439242160279	0.212053571428571	24	15	17.6629965486299	0.250641470640202
10:107115129-107115634	ENSMUSG00000035948	Acss3	0.96206205866377	0.467261904761905	21	13.5	27.140427086724	0.331858075471611
10:107115856-107118089	ENSMUSG00000035948	Acss3	1	1	21	15	169.026381603489	0.170086628631699
10:107118727-107119458	ENSMUSG00000035948	Acss3	0.96206205866377	0.467261904761905	24	15	22.4955079474659	0.140743778021206
10:107120990-107124688	ENSMUSG00000035948	Acss3	0.96206205866377	0.467261904761905	24	18	209.832981310458	0.115005518674187
10:107205153-107206221	ENSMUSG00000019906	Lin7a	1	1	21	18	16.1437704103274	0.0801380872984888
10:107340991-107341566	ENSMUSG00000019906	Lin7a	0.96206205866377	0.467261904761905	24	16.5	18.5995760654236	0.18293277673083
10:107350349-107350737	ENSMUSG00000019906	Lin7a	0.599439242160279	0.212053571428571	24	19.5	9.47286026994838	0.0813050885313175
10:107359377-107359761	ENSMUSG00000019906	Lin7a	1	1	21	18	7.22213201193637	0.138979432057635
10:107361555-107361997	ENSMUSG00000019906	Lin7a	0.599439242160279	0.212053571428571	24	13.5	4.71873661981681	0.123304315436605
10:107374125-107375346	ENSMUSG00000019906	Lin7a	0.96206205866377	0.467261904761905	21	3	22.5245474210278	0.0895293500099618
10:107376015-107376996	ENSMUSG00000019906	Lin7a	1	1	21	1.5	45.9059607992549	0.131071810849411
10:107377109-107377716	ENSMUSG00000019906	Lin7a	1	1	21	9	8.95237198008224	0.161447892349426
10:10766247-10766693	ENSMUSG00000112730	4930567K20Rik	0.211013200662333	0.0260416666666667	21	13.5	25.1642640890796	0.388261603716974
10:107904965-107906096	ENSMUSG00000091455	Otogl	0.599439242160279	0.212053571428571	21	19.5	112.42813247579	0.338968979321868
10:107920990-107922063	NA	NA	0.599439242160279	0.212053571428571	21	18	79.0722621912058	0.390311532502156
10:107930187-107931048	ENSMUSG00000112910	Gm29685	1	0.915178571428571	24	9	28.7136526397585	0.228081516313547
10:107963929-107964768	ENSMUSG00000112910	Gm29685	0.96206205866377	0.467261904761905	21	7.5	34.0992860894796	0.218873030832658
10:107991866-107992783	ENSMUSG00000112910	Gm29685	1	1	21	1.5	21.6724190004375	0.107545030309175
10:108101742-108102077	ENSMUSG00000019907	Ppp1r12a	1	1	21	19.5	7.98871170324751	0.182845122744808
10:108111318-108111795	ENSMUSG00000019907	Ppp1r12a	1	1	24	0	5.50590179954343	0.0792432086866774
10:108161439-108163787	ENSMUSG00000019907	Ppp1r12a	1	0.915178571428571	24	21	32.6886730170024	0.0404777991626937
10:108167558-108168445	ENSMUSG00000019907	Ppp1r12a	0.211013200662333	0.0260416666666667	21	18	46.616145396974	0.380418781274399
10:108170749-108171351	ENSMUSG00000019907	Ppp1r12a	0.360924520879993	0.0825892857142857	21	18	26.9556798006262	0.279094928013992
10:108177876-108178310	ENSMUSG00000019907	Ppp1r12a	1	1	21	19.5	8.93766379849075	0.220553759701356
10:108192129-108192729	ENSMUSG00000019907	Ppp1r12a	0.211013200662333	0.0260416666666667	21	16.5	17.8728911394448	0.310374512572953
10:108208616-108209166	ENSMUSG00000019907	Ppp1r12a	0.211013200662333	0.0260416666666667	24	16.5	34.195183310085	0.263433736353081
10:108234765-108235049	ENSMUSG00000019907	Ppp1r12a	0.599439242160279	0.212053571428571	24	21	5.2189934278053	0.19452016311973
10:108277046-108277569	ENSMUSG00000035873	Pawr	0.360924520879993	0.0825892857142857	24	22.5	40.1865053947335	0.304312251684887
10:108281953-108282479	ENSMUSG00000035873	Pawr	0.96206205866377	0.467261904761905	24	7.5	10.778153963924	0.183327504238715
10:108445843-108447479	ENSMUSG00000112532	Gm36283	1	1	24	6	6.41347467336135	0.0140871438986453
10:108449622-108450189	ENSMUSG00000112532	Gm36283	1	0.915178571428571	21	6	27.2409060752257	0.278316179393362
10:108453725-108454097	ENSMUSG00000112532	Gm36283	1	1	21	6	11.1588164513138	0.186663610474423
10:108561221-108561712	ENSMUSG00000112039	Gm5136	0.96206205866377	0.467261904761905	21	4.5	4.77677398775879	0.0891106670726092
10:108619136-108619655	ENSMUSG00000112039	Gm5136	1	1	21	16.5	15.3419909861404	0.0928949888002888
10:10886095-10887021	ENSMUSG00000112730	4930567K20Rik	1	1	21	10.5	46.1099599832512	0.125857103565395
10:108913479-108914157	ENSMUSG00000035864	Syt1	1	1	21	4.5	47.9988364181368	0.330925379753022
10:108979483-108980209	ENSMUSG00000035864	Syt1	1	0.915178571428571	24	1.5	16.0852110628431	0.0738898186215913
10:109099926-109100213	ENSMUSG00000035864	Syt1	0.599439242160279	0.212053571428571	21	4.5	6.11567272279627	0.204564661860697
10:109843472-109843994	ENSMUSG00000020181	Nav3	1	1	21	16.5	7.41948166751542	0.17785740636332
10:109864664-109865051	ENSMUSG00000020181	Nav3	0.599439242160279	0.212053571428571	24	21	11.0436349998004	0.270862234046689
10:109902504-109904920	ENSMUSG00000020181	Nav3	0.96206205866377	0.467261904761905	24	21	131.946029743164	0.14633365053326
10:109905387-109907537	ENSMUSG00000020181	Nav3	0.96206205866377	0.467261904761905	24	21	69.6316691425427	0.0449510487502253
10:109917253-109918554	ENSMUSG00000020181	Nav3	1	1	24	21	7.31212545241091	0.0356233733273359
10:109919469-109919897	ENSMUSG00000020181	Nav3	1	1	21	18	6.2398182414641	0.10109498397018
10:109920721-109921484	ENSMUSG00000020181	Nav3	0.96206205866377	0.467261904761905	21	18	16.651543604327	0.132853791285023
10:110056856-110057740	ENSMUSG00000020181	Nav3	1	1	21	16.5	46.1522070570292	0.161113009657873
10:110085851-110086559	ENSMUSG00000020181	Nav3	0.599439242160279	0.212053571428571	21	18	44.7972070271489	0.214810102215375
10:110101763-110102814	ENSMUSG00000020181	Nav3	0.360924520879993	0.0825892857142857	24	19.5	92.0072039608033	0.227072459222405
10:110111266-110113350	ENSMUSG00000020181	Nav3	0.360924520879993	0.0825892857142857	24	21	127.641761215806	0.229177845477741
10:110117760-110118587	ENSMUSG00000020181	Nav3	1	0.915178571428571	24	0	31.0232447247867	0.273650168082952
10:110159537-110159940	ENSMUSG00000020181	Nav3	0.599439242160279	0.212053571428571	24	1.5	11.5488845857214	0.177559318780162
10:110627674-110628185	ENSMUSG00000112398	9230102K24Rik	0.360924520879993	0.0825892857142857	24	0	11.6685949900324	0.2497974163514
10:110642237-110643077	ENSMUSG00000112398	9230102K24Rik	0.211013200662333	0.0260416666666667	21	18	76.0928482962295	0.34334656974314
10:110744768-110745687	ENSMUSG00000020185	E2f7	1	1	21	19.5	9.08899697144094	0.0361198124357138
10:110752793-110753316	ENSMUSG00000020185	E2f7	0.599439242160279	0.212053571428571	21	7.5	18.5497128309588	0.255298290999895
10:110766684-110767724	ENSMUSG00000020185	E2f7	0.599439242160279	0.212053571428571	21	16.5	35.351585392431	0.157136136085305
10:110768685-110769999	ENSMUSG00000020185	E2f7	1	1	21	18	67.2753949928673	0.0670861924834756
10:110804819-110805462	ENSMUSG00000020185	E2f7	0.599439242160279	0.212053571428571	24	16.5	18.2874747307184	0.194162474909022
10:110912415-110912867	ENSMUSG00000020186	Csrp2	0.599439242160279	0.212053571428571	24	15	21.7575012475795	0.277717762171087
10:110918637-110920839	ENSMUSG00000020186	Csrp2	1	1	21	19.5	124.125073655277	0.0974894239196047
10:110923817-110924317	ENSMUSG00000020186	Csrp2	1	0.915178571428571	21	10.5	22.2676000994355	0.170133747796467
10:110925493-110926355	ENSMUSG00000020186	Csrp2	1	1	21	19.5	14.945565473817	0.171771336779374
10:110926545-110928006	ENSMUSG00000020186	Csrp2	0.360924520879993	0.0825892857142857	21	18	82.2352015307794	0.156866568255044
10:110931917-110932643	ENSMUSG00000020186	Csrp2	1	1	21	15	25.9506222960215	0.218389296322979
10:110938234-110939556	ENSMUSG00000020186	Csrp2	0.96206205866377	0.467261904761905	21	9	16.0002665229439	0.0273841730568459
10:110950638-110950923	ENSMUSG00000020186	Csrp2	1	1	24	9	4.7095895523483	0.0962127472026736
10:110951153-110954101	ENSMUSG00000020186	Csrp2	1	0.915178571428571	21	7.5	147.708465981513	0.0659438955449867
10:110962158-110962779	ENSMUSG00000020186	Csrp2	0.96206205866377	0.467261904761905	24	19.5	6.80468376133739	0.13417827864528
10:111009430-111011658	ENSMUSG00000035798	Zdhhc17	1	1	24	3	64.4033375326865	0.0515119358078698
10:111047874-111048233	ENSMUSG00000035798	Zdhhc17	1	1	24	6	14.0444548456564	0.214895009497644
10:111052656-111053680	ENSMUSG00000035798	Zdhhc17	0.0936267006802721	0.000744047619047619	21	6	175.775280717611	0.333347824958331
10:111060703-111061323	ENSMUSG00000035798	Zdhhc17	1	0.915178571428571	24	6	24.6001070344478	0.20222581092848
10:111073942-111074518	ENSMUSG00000035798	Zdhhc17	1	1	24	6	8.62900424334709	0.126868701117601
10:111102271-111102704	ENSMUSG00000020189	Osbpl8	1	1	24	6	21.5875081729349	0.21809781725333
10:111164078-111166487	ENSMUSG00000020189	Osbpl8	0.599439242160279	0.212053571428571	24	1.5	35.5674246575988	0.0448392398171739
10:111226460-111227034	NA	NA	0.211013200662333	0.0260416666666667	24	18	14.4971164654443	0.197145476396751
10:111297637-111298940	ENSMUSG00000035759	Bbs10	0.211013200662333	0.0260416666666667	21	18	51.8260344927	0.092790471450842
10:111309522-111310031	ENSMUSG00000035759	Bbs10	0.599439242160279	0.212053571428571	21	16.5	19.5953608903891	0.161471388568621
10:111314775-111316224	ENSMUSG00000035759	Bbs10	0.96206205866377	0.467261904761905	21	13.5	66.9059709965294	0.0850677441174141
10:111317488-111318593	ENSMUSG00000035759	Bbs10	0.119668941831145	0.00595238095238095	21	15	79.2695306657602	0.391592525491797
10:111319006-111319624	ENSMUSG00000035759	Bbs10	0.96206205866377	0.467261904761905	24	15	21.4201668242413	0.108914286624182
10:111329248-111329958	ENSMUSG00000035759	Bbs10	0.599439242160279	0.212053571428571	24	18	41.5791754319845	0.165542459021334
10:111331330-111332696	ENSMUSG00000035759	Bbs10	0.360924520879993	0.0825892857142857	24	21	59.7454821946604	0.135927640790997
10:111335675-111336736	ENSMUSG00000035759	Bbs10	0.211013200662333	0.0260416666666667	24	19.5	48.9919580525472	0.208517902398335
10:111338265-111340464	ENSMUSG00000035759	Bbs10	0.96206205866377	0.467261904761905	21	18	152.986154926229	0.137194188252844
10:111354599-111355028	ENSMUSG00000035759	Bbs10	1	1	24	3	7.26482607242058	0.11519735159399
10:111363455-111365902	ENSMUSG00000035759	Bbs10	0.96206205866377	0.467261904761905	24	18	104.104299421189	0.0652083138294482
10:111379881-111380536	ENSMUSG00000035759	Bbs10	1	1	21	15	37.484360470286	0.28221502669622
10:111381395-111382842	ENSMUSG00000035759	Bbs10	0.96206205866377	0.467261904761905	21	18	145.770171442771	0.161638996407492
10:111389718-111390450	ENSMUSG00000058799	Nap1l1	0.211013200662333	0.0260416666666667	21	18	63.4943244081378	0.214657983876955
10:111398089-111398824	ENSMUSG00000058799	Nap1l1	0.96206205866377	0.467261904761905	24	16.5	20.4135333641906	0.133642208876612
10:111405028-111405779	ENSMUSG00000058799	Nap1l1	1	1	21	1.5	8.37605314918868	0.0534312242488048
10:111416468-111417980	ENSMUSG00000058799	Nap1l1	0.96206205866377	0.467261904761905	21	16.5	120.672852779444	0.118788818444558
10:111472901-111474297	ENSMUSG00000058799	Nap1l1	1	1	21	19.5	21.5101006741846	0.059149887522177
10:111476628-111477713	ENSMUSG00000058799	Nap1l1	0.360924520879993	0.0825892857142857	24	12	58.9241881231423	0.105935466172138
10:111478812-111479302	ENSMUSG00000058799	Nap1l1	1	1	21	12	4.70964351973263	0.0866543068621686
10:11149166-11150525	ENSMUSG00000090112	Shprh	0.96206205866377	0.467261904761905	21	4.5	80.0612844164278	0.0955303264049298
10:111504517-111507360	ENSMUSG00000020205	Phlda1	1	0.915178571428571	24	21	169.290580549934	0.162078460968047
10:111507530-111508284	ENSMUSG00000020205	Phlda1	0.211013200662333	0.0260416666666667	24	21	55.0566200179225	0.29279908354644
10:111508592-111508871	ENSMUSG00000020205	Phlda1	1	1	24	6	3.10416048595336	0.0519483412415407
10:111511845-111512557	ENSMUSG00000020205	Phlda1	0.96206205866377	0.467261904761905	24	22.5	34.584952980152	0.13189810227607
10:111515902-111516553	ENSMUSG00000020205	Phlda1	0.211013200662333	0.0260416666666667	21	18	59.5435596749825	0.301053744778947
10:111529730-111530780	ENSMUSG00000020205	Phlda1	1	1	21	16.5	68.9537954979067	0.129236083114455
10:111543771-111544756	ENSMUSG00000020205	Phlda1	0.96206205866377	0.467261904761905	21	19.5	21.8561952789451	0.141639818279179
10:111546952-111547343	ENSMUSG00000020205	Phlda1	1	0.915178571428571	21	16.5	16.9229021582323	0.178863683055432
10:111547621-111548527	ENSMUSG00000020205	Phlda1	0.96206205866377	0.467261904761905	21	18	25.8388746777647	0.135242565843188
10:111549613-111550647	ENSMUSG00000020205	Phlda1	1	1	21	18	29.131288741377	0.0539977071853446
10:111566763-111567507	ENSMUSG00000097082	4933440J02Rik	1	1	21	1.5	21.7991179575332	0.0303687056121129
10:111578511-111578915	ENSMUSG00000097082	4933440J02Rik	1	1	24	15	10.0887628399015	0.133005102414372
10:111582109-111583289	ENSMUSG00000097082	4933440J02Rik	1	1	24	9	39.183904361303	0.0312091496550332
10:111594118-111595086	ENSMUSG00000097082	4933440J02Rik	0.211013200662333	0.0260416666666667	24	18	30.6348148214684	0.155465122331705
10:111599998-111601128	ENSMUSG00000097082	4933440J02Rik	0.599439242160279	0.212053571428571	21	19.5	58.0773212651997	0.15747479382606
10:111712386-111713627	ENSMUSG00000097082	4933440J02Rik	0.599439242160279	0.212053571428571	21	7.5	127.488267457603	0.214977876760464
10:111726676-111727488	ENSMUSG00000097082	4933440J02Rik	1	1	21	6	19.0649135585815	0.169359377529642
10:111769743-111771553	ENSMUSG00000112533	Gm20758	1	1	21	19.5	36.3824139866348	0.127407638950202
10:111783474-111784892	ENSMUSG00000112533	Gm20758	0.96206205866377	0.467261904761905	24	21	46.3031536853115	0.0940644469290575
10:111794994-111796252	ENSMUSG00000112533	Gm20758	0.360924520879993	0.0825892857142857	21	15	77.9857353012473	0.285708810674835
10:111932628-111933219	ENSMUSG00000063334	Krr1	0.211013200662333	0.0260416666666667	21	19.5	18.8711573336801	0.181404659095053
10:111936623-111937252	ENSMUSG00000063334	Krr1	1	1	24	21	29.7890385990209	0.200423859873031
10:111972534-111972988	ENSMUSG00000063334	Krr1	1	1	24	18	15.770541351897	0.0621356655047368
10:11198018-11198941	ENSMUSG00000090112	Shprh	0.96206205866377	0.467261904761905	21	3	33.6631234733577	0.112080152284489
10:112139784-112140074	ENSMUSG00000035694	Caps2	1	1	21	9	5.07747004896971	0.135899543399734
10:112247663-112248882	ENSMUSG00000035681	Kcnc2	0.360924520879993	0.0825892857142857	24	7.5	108.315797316779	0.324365085799534
10:112352781-112353799	ENSMUSG00000035681	Kcnc2	1	1	24	6	21.6023063803065	0.108211838500576
10:112367253-112369072	ENSMUSG00000035681	Kcnc2	1	1	21	18	36.3024276271131	0.0969103777966094
10:11260042-11260342	ENSMUSG00000047648	Fbxo30	1	1	24	12	7.38456560962516	0.182089463060375
10:112604482-112605162	ENSMUSG00000100314	1700010J16Rik	0.96206205866377	0.467261904761905	24	0	41.9915863184546	0.0962775113375943
10:112605527-112606315	ENSMUSG00000100314	1700010J16Rik	0.360924520879993	0.0825892857142857	24	0	30.3713986807886	0.181993550926039
10:11274193-11275050	ENSMUSG00000047648	Fbxo30	0.360924520879993	0.0825892857142857	24	9	56.0444340560751	0.159217734464346
10:112801463-112801793	NA	NA	1	1	21	1.5	6.75899375884035	0.183534058607583
10:11280454-11282527	ENSMUSG00000047648	Fbxo30	1	0.915178571428571	21	7.5	149.168193386731	0.117539211354057
10:112928508-112929418	ENSMUSG00000074748	Atxn7l3b	0.96206205866377	0.467261904761905	21	16.5	46.7044273169191	0.151394191291475
10:11343140-11344106	ENSMUSG00000055493	Epm2a	0.360924520879993	0.0825892857142857	24	18	47.4611088828598	0.137244644368582
10:114111683-114112054	ENSMUSG00000050663	Trhde	0.599439242160279	0.212053571428571	21	13.5	10.3748379631735	0.251510295690118
10:114799419-114799814	ENSMUSG00000050663	Trhde	1	1	21	4.5	17.7037779550554	0.212191352805826
10:114968740-114969219	NA	NA	0.211013200662333	0.0260416666666667	24	21	35.4425681730804	0.381063342964516
10:115030220-115030914	ENSMUSG00000006764	Tph2	1	0.915178571428571	21	16.5	20.5332432258851	0.0603208311145417
10:115099872-115100731	ENSMUSG00000006764	Tph2	1	1	21	18	76.7097302513963	0.0901672556416177
10:115103426-115104743	ENSMUSG00000006764	Tph2	0.599439242160279	0.212053571428571	24	18	65.7035981099418	0.102198944683836
10:115106282-115107239	ENSMUSG00000006764	Tph2	1	0.915178571428571	21	18	151.589900089851	0.367830793338917
10:115107634-115108740	ENSMUSG00000006764	Tph2	1	1	21	18	102.377014010841	0.102346300732654
10:115136731-115137406	ENSMUSG00000006764	Tph2	1	1	24	3	67.9484838267392	0.0739556898509916
10:115205164-115205568	ENSMUSG00000006764	Tph2	1	1	21	0	5.50065166945347	0.136486385922545
10:115251226-115252590	ENSMUSG00000020130	Tbc1d15	0.599439242160279	0.212053571428571	21	19.5	76.7569444142677	0.115301542256903
10:115270541-115271467	ENSMUSG00000020130	Tbc1d15	1	1	21	6	19.8335918721031	0.160079453325378
10:115288792-115289352	ENSMUSG00000020132	Rab21	1	0.915178571428571	21	6	16.1811848160215	0.0810839267417595
10:115301428-115302020	ENSMUSG00000020132	Rab21	1	1	21	7.5	10.7526960663823	0.120773436758685
10:115307357-115307915	ENSMUSG00000020132	Rab21	1	1	21	13.5	7.78198111134115	0.0949437407405091
10:115312453-115313567	ENSMUSG00000020132	Rab21	1	1	21	13.5	40.2472992334882	0.102840237013099
10:115314057-115315158	ENSMUSG00000020132	Rab21	0.599439242160279	0.212053571428571	24	18	42.4079961368604	0.211338063629899
10:115315371-115316436	ENSMUSG00000020132	Rab21	0.360924520879993	0.0825892857142857	24	19.5	59.2371311444835	0.0992890759627006
10:115362317-115362764	ENSMUSG00000069520	Tmem19	0.211013200662333	0.0260416666666667	21	3	21.3314862181808	0.11017043982102
10:115383658-115385192	ENSMUSG00000020137	Thap2	1	1	24	21	24.79084321626	0.0358561748211908
10:115897323-115897817	ENSMUSG00000034127	Tspan8	1	1	21	7.5	10.9054661939645	0.124752867787849
10:116154768-116155235	ENSMUSG00000020151	Ptprr	1	1	21	4.5	6.06877795392549	0.0817736820611399
10:116205544-116206923	ENSMUSG00000020151	Ptprr	0.96206205866377	0.467261904761905	24	6	106.818454529888	0.243346857517217
10:116266588-116267354	ENSMUSG00000020154	Ptprb	0.599439242160279	0.212053571428571	24	6	37.0595323830353	0.173443759225484
10:116275255-116275701	ENSMUSG00000020154	Ptprb	1	1	21	0	7.64425088294244	0.146247119516822
10:116286805-116287506	ENSMUSG00000020154	Ptprb	0.96206205866377	0.467261904761905	24	6	36.5594153372119	0.259003185315557
10:116288042-116288617	ENSMUSG00000020154	Ptprb	0.360924520879993	0.0825892857142857	24	6	20.4401302293062	0.220793679551393
10:116300764-116301671	ENSMUSG00000020154	Ptprb	0.211013200662333	0.0260416666666667	24	4.5	32.6905509187403	0.228793076849613
10:116581043-116582740	ENSMUSG00000020166	Cnot2	1	1	21	15	84.1972466612379	0.155326449532594
10:116703166-116703750	ENSMUSG00000100198	1700030O20Rik	0.211013200662333	0.0260416666666667	21	16.5	26.4794517670844	0.163186220301582
10:116713211-116714128	ENSMUSG00000100198	1700030O20Rik	0.96206205866377	0.467261904761905	21	10.5	102.466326492679	0.247544528769798
10:116719716-116720171	ENSMUSG00000100198	1700030O20Rik	0.599439242160279	0.212053571428571	21	0	13.8873015362606	0.223729627053549
10:116732715-116734142	ENSMUSG00000112924	4930579P08Rik	1	0.915178571428571	21	12	206.670599663673	0.182839901107393
10:116735255-116736753	ENSMUSG00000112924	4930579P08Rik	1	1	21	12	152.938459561434	0.150264273911746
10:116738185-116738983	ENSMUSG00000112924	4930579P08Rik	1	1	21	12	40.3991911120387	0.196192973074439
10:116749897-116750487	ENSMUSG00000112924	4930579P08Rik	0.360924520879993	0.0825892857142857	24	6	50.4938430035785	0.334662805720023
10:116750874-116751430	ENSMUSG00000112924	4930579P08Rik	1	0.915178571428571	24	9	23.760628361483	0.215857597816534
10:116771404-116771818	ENSMUSG00000112924	4930579P08Rik	0.211013200662333	0.0260416666666667	24	9	9.48054691553469	0.155358920134033
10:116774241-116775011	ENSMUSG00000112924	4930579P08Rik	0.211013200662333	0.0260416666666667	24	6	52.8826936450294	0.191412237088685
10:116783073-116783323	ENSMUSG00000112924	4930579P08Rik	0.96206205866377	0.467261904761905	24	3	9.05023670700186	0.227645344114053
10:116944339-116945937	ENSMUSG00000064181	Rab3ip	1	1	24	9	78.7244228459837	0.110367607119758
10:116949052-116950772	ENSMUSG00000064181	Rab3ip	0.211013200662333	0.0260416666666667	21	19.5	86.0001341802843	0.102380834028455
10:116975796-116976251	ENSMUSG00000031294	D630029K05Rik	1	1	21	10.5	26.2465979681595	0.313067759189893
10:116978725-116979387	ENSMUSG00000020169	Best3	0.599439242160279	0.212053571428571	21	9	53.8168958597886	0.248945788943223
10:116980142-116980831	ENSMUSG00000020169	Best3	0.96206205866377	0.467261904761905	21	9	34.3404657277988	0.203371853238762
10:117063386-117064108	ENSMUSG00000034024	Cct2	1	1	24	18	26.0836459326978	0.0728522146954457
10:117092259-117092706	ENSMUSG00000034024	Cct2	1	1	21	7.5	6.71242602129637	0.0746124202053388
10:117111427-117111983	ENSMUSG00000020170	Frs2	0.360924520879993	0.0825892857142857	21	9	72.5565649359671	0.399345077085207
10:117130103-117130940	ENSMUSG00000020170	Frs2	1	1	24	12	9.62698748450498	0.0460490744456632
10:117142067-117142815	ENSMUSG00000020170	Frs2	0.360924520879993	0.0825892857142857	21	7.5	50.2312472444841	0.251670445874621
10:117144287-117145089	ENSMUSG00000020170	Frs2	1	1	21	13.5	13.5403476859343	0.0867502779054029
10:117145553-117146344	ENSMUSG00000020170	Frs2	0.599439242160279	0.212053571428571	24	18	15.8798772574137	0.0989838961576565
10:117148042-117149853	ENSMUSG00000020170	Frs2	0.96206205866377	0.467261904761905	21	18	37.1047634439411	0.0741778997602492
10:117160053-117160976	ENSMUSG00000020170	Frs2	0.360924520879993	0.0825892857142857	21	18	56.0994247111502	0.307685756555946
10:117210426-117211413	ENSMUSG00000020171	Yeats4	1	1	21	1.5	23.3245895300983	0.11059935785539
10:117224249-117224909	ENSMUSG00000020171	Yeats4	0.599439242160279	0.212053571428571	21	1.5	12.4574306521278	0.0295662537764927
10:117234780-117235495	ENSMUSG00000020177	9530003J23Rik	0.599439242160279	0.212053571428571	21	15	19.1788628206229	0.0842911885375547
10:117301603-117302494	ENSMUSG00000069515	Lyz1	1	1	21	10.5	42.3788873576254	0.111970742701937
10:117302802-117303807	ENSMUSG00000069515	Lyz1	0.360924520879993	0.0825892857142857	21	15	16.116454975348	0.142576053029955
10:117306996-117307524	ENSMUSG00000069515	Lyz1	1	1	21	9	27.7150138495986	0.255203941575654
10:117333544-117334190	ENSMUSG00000069515	Lyz1	1	1	21	16.5	27.1823802939618	0.161992877619744
10:117337910-117338381	ENSMUSG00000055531	Cpsf6	1	0.915178571428571	24	15	4.62079884089243	0.0836797480646676
10:117339815-117340663	ENSMUSG00000055531	Cpsf6	1	1	21	7.5	37.1419683121583	0.0949035541930768
10:117342863-117343627	ENSMUSG00000055531	Cpsf6	1	0.915178571428571	24	21	28.9443045828626	0.151106961143024
10:117375885-117377268	ENSMUSG00000055531	Cpsf6	1	1	24	18	38.9316526233396	0.0784169500415673
10:117393095-117393780	ENSMUSG00000055531	Cpsf6	1	0.915178571428571	21	15	17.2571174682245	0.094116931966363
10:117436931-117437538	ENSMUSG00000112344	Gm32141	0.0936267006802721	0.000744047619047619	21	15	100.741312183387	0.35058144645126
10:117446970-117447616	ENSMUSG00000112344	Gm32141	0.96206205866377	0.467261904761905	24	16.5	10.0458085836153	0.0647676817559229
10:117531739-117532139	ENSMUSG00000112344	Gm32141	0.360924520879993	0.0825892857142857	21	15	6.36617018018371	0.0737569338781844
10:117668954-117670043	ENSMUSG00000020183	Cpm	0.360924520879993	0.0825892857142857	21	15	227.514390512574	0.504938406741464
10:117709456-117711903	ENSMUSG00000020184	Mdm2	0.96206205866377	0.467261904761905	24	19.5	46.8798982206565	0.0569332140476225
10:117716835-117718801	ENSMUSG00000020184	Mdm2	0.96206205866377	0.467261904761905	21	7.5	137.294329584743	0.0817119280501746
10:117736978-117737460	ENSMUSG00000060181	Slc35e3	0.599439242160279	0.212053571428571	24	18	10.3222010233365	0.187218736957149
10:117739846-117740440	ENSMUSG00000060181	Slc35e3	1	1	21	15	19.9087530745479	0.311350554963808
10:117743660-117744661	ENSMUSG00000060181	Slc35e3	1	1	21	0	43.9664793950997	0.115902939836247
10:117746183-117746740	ENSMUSG00000060181	Slc35e3	1	0.915178571428571	24	1.5	35.0203774813238	0.109260748935669
10:117792519-117793197	ENSMUSG00000052798	Nup107	1	1	21	16.5	23.9126088326672	0.0757073762036991
10:117828410-117829283	ENSMUSG00000052681	Rap1b	1	0.915178571428571	21	15	17.0010748480748	0.135465776816295
10:117845010-117846481	ENSMUSG00000052681	Rap1b	1	1	24	0	33.8984643389193	0.0589087146835046
10:117922211-117923054	ENSMUSG00000112500	4933411E08Rik	1	1	24	3	24.2021410156133	0.0815302525466332
10:117940730-117941448	ENSMUSG00000112500	4933411E08Rik	0.119668941831145	0.00595238095238095	24	7.5	52.6599782512475	0.121649085387952
10:117952793-117954029	ENSMUSG00000112500	4933411E08Rik	1	1	24	3	36.0263294096237	0.135561639199553
10:117982471-117983478	ENSMUSG00000112500	4933411E08Rik	0.599439242160279	0.212053571428571	24	6	33.4088065265037	0.205870389001924
10:118043696-118044351	ENSMUSG00000020212	Mdm1	1	1	21	1.5	46.665035800723	0.171774135073624
10:118049019-118049883	ENSMUSG00000020212	Mdm1	0.599439242160279	0.212053571428571	21	6	136.579841463156	0.142704873522354
10:118103187-118103877	ENSMUSG00000020212	Mdm1	0.96206205866377	0.467261904761905	24	3	90.3215963381728	0.223275352341296
10:118504867-118505830	ENSMUSG00000112230	Ifngas1	0.119668941831145	0.00595238095238095	21	16.5	31.3132561704629	0.274063464793308
10:118596386-118596959	ENSMUSG00000112230	Ifngas1	1	1	21	18	1.5403409934311	0.0113690179297646
10:118675817-118676323	NA	NA	1	1	21	18	21.7167533152092	0.242961605032427
10:118720468-118721179	NA	NA	0.119668941831145	0.00595238095238095	21	15	50.6898060389831	0.432318431490946
10:118721791-118722957	NA	NA	0.599439242160279	0.212053571428571	21	18	115.830891133556	0.263670730122392
10:118736673-118738420	NA	NA	0.96206205866377	0.467261904761905	21	1.5	83.4472405507672	0.0455246678411569
10:118739166-118740471	NA	NA	1	1	24	0	25.5021149250903	0.067429144826664
10:118746911-118747503	NA	NA	0.360924520879993	0.0825892857142857	24	18	6.26093394911714	0.0843611041851525
10:118749028-118752501	NA	NA	0.211013200662333	0.0260416666666667	24	4.5	370.657047403979	0.107895469162774
10:118752917-118753981	NA	NA	0.211013200662333	0.0260416666666667	21	3	25.2483123972589	0.0533383634743119
10:118758608-118759537	NA	NA	0.360924520879993	0.0825892857142857	24	4.5	120.108648408047	0.145182917153254
10:118760507-118761625	NA	NA	1	0.915178571428571	21	19.5	42.337827494813	0.107645825290273
10:118858726-118859710	ENSMUSG00000028630	Dyrk2	0.119668941831145	0.00595238095238095	21	0	71.8634302409896	0.223060016278711
10:118864944-118865469	ENSMUSG00000028630	Dyrk2	0.119668941831145	0.00595238095238095	24	6	22.1448563633172	0.10351833621686
10:118867204-118870548	ENSMUSG00000028630	Dyrk2	1	1	24	3	81.2056534243852	0.0445012145191774
10:118878759-118879680	ENSMUSG00000028630	Dyrk2	0.96206205866377	0.467261904761905	24	3	25.3718231722278	0.0381840208715702
10:118899203-118899681	ENSMUSG00000112854	Gm38403	0.360924520879993	0.0825892857142857	24	22.5	20.2231701732863	0.151904176268171
10:118910210-118910774	ENSMUSG00000112854	Gm38403	0.360924520879993	0.0825892857142857	21	0	26.7046363929203	0.176299070747992
10:118910977-118911354	ENSMUSG00000112854	Gm38403	0.599439242160279	0.212053571428571	24	3	21.3816759456749	0.153392613774578
10:118972538-118973088	ENSMUSG00000112854	Gm38403	0.96206205866377	0.467261904761905	24	3	39.4368243169357	0.179336773571964
10:118981283-118981900	ENSMUSG00000112854	Gm38403	0.360924520879993	0.0825892857142857	21	6	63.459825315685	0.261416449291264
10:119003864-119004567	ENSMUSG00000112778	Gm33677	0.119668941831145	0.00595238095238095	21	7.5	82.365515269638	0.235761960820708
10:119006920-119007682	ENSMUSG00000112778	Gm33677	1	0.915178571428571	21	4.5	29.1580663735616	0.118297024617388
10:119040161-119040655	ENSMUSG00000112778	Gm33677	0.599439242160279	0.212053571428571	24	6	4.62322989844187	0.0789214175152077
10:119048472-119049181	ENSMUSG00000112778	Gm33677	1	1	21	3	36.2449667683608	0.207733855130576
10:119052343-119053372	ENSMUSG00000112778	Gm33677	0.119668941831145	0.00595238095238095	21	7.5	96.8698031263204	0.263783039608425
10:119054276-119055792	ENSMUSG00000112778	Gm33677	0.599439242160279	0.212053571428571	21	7.5	82.199232161808	0.0844438320724604
10:119061302-119062588	ENSMUSG00000112778	Gm33677	1	1	21	9	67.0504773356712	0.0914924895860086
10:119065171-119066215	ENSMUSG00000112778	Gm33677	0.119668941831145	0.00595238095238095	24	4.5	79.8568009401012	0.103818025812612
10:119074999-119075455	ENSMUSG00000100681	1700064J06Rik	0.599439242160279	0.212053571428571	21	4.5	14.7721552881709	0.211177735265745
10:119146348-119146829	ENSMUSG00000100681	1700064J06Rik	0.360924520879993	0.0825892857142857	21	3	29.887264964799	0.222133651001793
10:119152494-119153125	ENSMUSG00000100681	1700064J06Rik	0.599439242160279	0.212053571428571	21	0	54.4160164566437	0.205671522686593
10:119160062-119160695	ENSMUSG00000100681	1700064J06Rik	0.96206205866377	0.467261904761905	24	0	60.175630528093	0.140979112720017
10:119172831-119173271	ENSMUSG00000020114	Cand1	0.599439242160279	0.212053571428571	21	0	16.1308289029706	0.285986239051422
10:119204496-119204746	ENSMUSG00000020114	Cand1	0.599439242160279	0.212053571428571	24	3	6.59275931501672	0.127547961599138
10:119239218-119241033	ENSMUSG00000020114	Cand1	0.211013200662333	0.0260416666666667	21	19.5	70.5537427127642	0.0817910184188887
10:119818481-119820140	ENSMUSG00000034813	Grip1	0.119668941831145	0.00595238095238095	24	18	105.706499698371	0.163081038719547
10:119830321-119831687	ENSMUSG00000034813	Grip1	0.599439242160279	0.212053571428571	21	15	39.645478801556	0.0831830630143007
10:119836240-119837657	ENSMUSG00000085418	Grip1os1	1	1	21	9	41.8918636003338	0.0500117630517662
10:119867763-119868162	ENSMUSG00000085418	Grip1os1	0.360924520879993	0.0825892857142857	21	1.5	26.776257307806	0.341950430491088
10:120074175-120075014	ENSMUSG00000020228	Helb	0.360924520879993	0.0825892857142857	21	13.5	80.6801810453202	0.405335413899972
10:120112388-120113501	ENSMUSG00000020228	Helb	0.599439242160279	0.212053571428571	24	4.5	66.1212294796943	0.0639257816995673
10:120128587-120129074	ENSMUSG00000020228	Helb	0.96206205866377	0.467261904761905	24	21	11.2463499964409	0.128291707127648
10:120188504-120188876	ENSMUSG00000020227	Irak3	0.96206205866377	0.467261904761905	21	7.5	14.4873459070379	0.199333882391556
10:120201296-120202241	ENSMUSG00000020227	Irak3	1	1	24	3	21.3476535646017	0.042439918485329
10:120208637-120209074	ENSMUSG00000020225	Tmbim4	1	1	24	0	14.4028705769365	0.0911916544192121
10:120226722-120227347	ENSMUSG00000020224	Llph	1	1	24	3	8.20407314249748	0.0299740317228707
10:120271937-120272319	ENSMUSG00000020224	Llph	0.96206205866377	0.467261904761905	21	4.5	10.9093037517416	0.131107536791408
10:120276561-120277107	ENSMUSG00000020224	Llph	0.211013200662333	0.0260416666666667	21	7.5	50.6786755344051	0.473120355222863
10:120376788-120377758	ENSMUSG00000090191	9230105E05Rik	1	0.915178571428571	24	6	32.5769849896576	0.223380304015895
10:120384712-120385319	ENSMUSG00000090191	9230105E05Rik	0.96206205866377	0.467261904761905	24	6	54.8814112235375	0.296957080488339
10:120428430-120428911	ENSMUSG00000076448	Mir763	0.96206205866377	0.467261904761905	24	1.5	29.6952999704481	0.148252529284911
10:120512913-120513195	ENSMUSG00000056758	Hmga2	1	1	21	6	7.72774523764068	0.180544941957768
10:120636080-120636698	ENSMUSG00000044544	4921513I03Rik	1	1	21	9	12.7210639267092	0.0568560284201457
10:120691553-120692168	ENSMUSG00000044544	4921513I03Rik	1	1	21	6	27.5850010939617	0.139379338838524
10:120745046-120745646	ENSMUSG00000044544	4921513I03Rik	1	1	21	18	19.6968650749567	0.0924902803689282
10:120751288-120751788	ENSMUSG00000044544	4921513I03Rik	1	1	21	9	21.7073780488136	0.0961879122276468
10:120789122-120789583	ENSMUSG00000044544	4921513I03Rik	1	1	24	15	9.17775801675603	0.108468282872041
10:120882484-120883399	ENSMUSG00000051236	Msrb3	1	1	21	18	18.2503486559543	0.0560399058714241
10:120883798-120884617	ENSMUSG00000051236	Msrb3	1	1	21	19.5	25.2764555783917	0.245062533200816
10:120890186-120891790	ENSMUSG00000051236	Msrb3	1	1	21	1.5	30.339046895703	0.03281320404657
10:120893524-120894604	ENSMUSG00000051236	Msrb3	1	1	21	1.5	87.2986332710267	0.206820168842138
10:120896782-120897152	ENSMUSG00000051236	Msrb3	1	1	24	21	9.3683167550863	0.124336928794649
10:120898333-120899514	ENSMUSG00000051236	Msrb3	0.360924520879993	0.0825892857142857	21	3	11.5341455824012	0.0248205888258551
10:120901311-120902153	ENSMUSG00000051236	Msrb3	1	1	21	13.5	15.061527145607	0.0495164090674282
10:120902437-120902823	ENSMUSG00000051236	Msrb3	1	1	21	1.5	4.74554849950573	0.051628425567295
10:120972842-120973158	ENSMUSG00000048661	Lemd3	0.96206205866377	0.467261904761905	21	16.5	9.29666902280697	0.242553920321521
10:120977496-120979750	ENSMUSG00000048661	Lemd3	0.211013200662333	0.0260416666666667	24	21	73.4894984505462	0.107137187732845
10:121055420-121055876	ENSMUSG00000020218	Wif1	0.599439242160279	0.212053571428571	21	19.5	12.5777374391302	0.188748775903476
10:121059239-121059888	ENSMUSG00000020218	Wif1	1	0.915178571428571	21	3	20.5170999753603	0.245246103853534
10:121088650-121091823	ENSMUSG00000020218	Wif1	0.360924520879993	0.0825892857142857	21	3	316.861588083348	0.155203307183388
10:121097895-121098981	ENSMUSG00000020218	Wif1	0.360924520879993	0.0825892857142857	24	0	129.905395367386	0.350188605974311
10:121128841-121129685	ENSMUSG00000112846	4930432O09Rik	0.599439242160279	0.212053571428571	21	1.5	50.6184024924466	0.210675269059317
10:121150680-121151094	ENSMUSG00000112846	4930432O09Rik	0.599439242160279	0.212053571428571	24	19.5	9.7915552515676	0.170047467155233
10:12124307-12124968	ENSMUSG00000048007	Timm8a1	1	1	21	18	22.4991763190938	0.156589381906922
10:121251141-121251783	ENSMUSG00000112846	4930432O09Rik	1	1	21	0	12.6117895496194	0.07362589638986
10:12126896-12128482	ENSMUSG00000048007	Timm8a1	1	0.915178571428571	24	3	140.349547426891	0.145793005923722
10:12129433-12129933	ENSMUSG00000048007	Timm8a1	0.96206205866377	0.467261904761905	21	0	10.3095784037332	0.203939469973585
10:121297110-121297716	ENSMUSG00000052302	Tbc1d30	0.211013200662333	0.0260416666666667	21	18	35.2862450698278	0.314222647851369
10:121310829-121311463	ENSMUSG00000052302	Tbc1d30	0.599439242160279	0.212053571428571	21	1.5	19.8091004716371	0.116252509355159
10:121339755-121340160	ENSMUSG00000052302	Tbc1d30	1	1	21	4.5	9.64884600919927	0.129606842042689
10:121355406-121356002	ENSMUSG00000052302	Tbc1d30	1	1	21	9	7.51888631506705	0.0757924695308089
10:121364574-121366419	ENSMUSG00000034707	Gns	0.211013200662333	0.0260416666666667	24	0	42.4898582652165	0.0385707951644987
10:121368530-121369407	ENSMUSG00000034707	Gns	1	0.915178571428571	24	18	27.2468891316691	0.0840326447394813
10:121369983-121370619	ENSMUSG00000034707	Gns	0.360924520879993	0.0825892857142857	24	15	21.1357741042066	0.15411333646934
10:121429744-121430618	ENSMUSG00000025795	Rassf3	1	1	21	3	45.7253740856213	0.172750426246208
10:121435515-121436305	ENSMUSG00000025795	Rassf3	0.360924520879993	0.0825892857142857	21	19.5	14.9026957902209	0.119443680785298
10:121439281-121439839	ENSMUSG00000025795	Rassf3	0.360924520879993	0.0825892857142857	24	6	26.8341428408557	0.255254057976495
10:12144438-12145158	ENSMUSG00000048007	Timm8a1	0.599439242160279	0.212053571428571	24	22.5	44.8905532133421	0.231124094337341
10:121457354-121457920	ENSMUSG00000025795	Rassf3	0.360924520879993	0.0825892857142857	21	3	11.7336263234283	0.082684948287849
10:121474913-121476785	ENSMUSG00000025795	Rassf3	0.211013200662333	0.0260416666666667	24	22.5	66.1108926357603	0.109144402078408
10:121488621-121489228	ENSMUSG00000025795	Rassf3	1	0.915178571428571	24	6	39.1329549915585	0.213019557179518
10:121505082-121505958	ENSMUSG00000025795	Rassf3	1	1	21	7.5	20.6371155251699	0.0756544033616563
10:121582719-121582980	ENSMUSG00000020115	Tbk1	0.599439242160279	0.212053571428571	24	4.5	17.2813418119132	0.209893584831933
10:121585962-121587200	ENSMUSG00000020115	Tbk1	1	0.915178571428571	24	18	42.646919167536	0.098699437744347
10:121624984-121626900	ENSMUSG00000034667	Xpot	0.360924520879993	0.0825892857142857	24	21	53.9658018221598	0.0919317699487589
10:121642558-121643037	ENSMUSG00000047642	D930020B18Rik	0.360924520879993	0.0825892857142857	21	16.5	15.5225241185199	0.13863636824502
10:121703582-121703967	ENSMUSG00000053684	BC048403	0.211013200662333	0.0260416666666667	21	7.5	35.8222895651476	0.239735148842024
10:121705679-121706165	ENSMUSG00000053684	BC048403	0.599439242160279	0.212053571428571	21	6	12.9302309940881	0.156421537416347
10:121734686-121735155	ENSMUSG00000053684	BC048403	1	0.915178571428571	21	7.5	13.2019651814649	0.242601571060421
10:121739541-121740156	ENSMUSG00000053684	BC048403	1	1	21	7.5	11.5900255760105	0.0428339674963983
10:121793468-121794050	ENSMUSG00000053684	BC048403	0.599439242160279	0.212053571428571	21	19.5	11.5366036883772	0.19753413352734
10:121795905-121796494	ENSMUSG00000053684	BC048403	0.119668941831145	0.00595238095238095	21	15	49.1343837866372	0.222360509223461
10:121821060-121821562	ENSMUSG00000053684	BC048403	0.360924520879993	0.0825892857142857	21	3	11.178873376357	0.21419513435829
10:121836434-121838194	ENSMUSG00000053684	BC048403	1	1	21	19.5	90.4383314617322	0.067075758087698
10:121841681-121842025	ENSMUSG00000053684	BC048403	1	1	21	0	6.8232727761128	0.13160279156526
10:121853861-121854868	ENSMUSG00000053684	BC048403	0.96206205866377	0.467261904761905	21	3	24.7688426907741	0.0454720333687397
10:121855928-121856517	ENSMUSG00000053684	BC048403	0.211013200662333	0.0260416666666667	21	3	19.56058199646	0.125006543332454
10:121971481-121972102	ENSMUSG00000020121	Srgap1	0.211013200662333	0.0260416666666667	24	4.5	27.485526604864	0.357353762720339
10:121974695-121975752	ENSMUSG00000020121	Srgap1	0.599439242160279	0.212053571428571	21	3	13.7868194089087	0.0979733051567023
10:122096625-122097906	ENSMUSG00000034620	Rxylt1	0.599439242160279	0.212053571428571	21	19.5	65.9019600943459	0.13301546381248
10:122158839-122159617	ENSMUSG00000111952	Gm4489	1	1	21	0	42.4469067378353	0.241741241356197
10:122253426-122254060	ENSMUSG00000111952	Gm4489	0.96206205866377	0.467261904761905	21	18	18.036708318589	0.228617783095958
10:122258513-122259294	ENSMUSG00000111952	Gm4489	1	0.915178571428571	24	1.5	100.048263800211	0.236669856650811
10:122273910-122274892	ENSMUSG00000111952	Gm4489	1	0.915178571428571	21	19.5	41.3884467911541	0.10363130948873
10:122291167-122292243	ENSMUSG00000020123	Avpr1a	0.96206205866377	0.467261904761905	21	19.5	26.2622170131665	0.135397008108096
10:122296027-122296342	ENSMUSG00000020123	Avpr1a	1	0.915178571428571	24	1.5	12.699103755698	0.314306174669063
10:122308582-122309246	ENSMUSG00000020123	Avpr1a	1	0.915178571428571	21	1.5	36.8463418976404	0.18093121008935
10:122326856-122327475	ENSMUSG00000020123	Avpr1a	0.96206205866377	0.467261904761905	21	0	11.2459247958408	0.0915938261871488
10:12233950-12234954	ENSMUSG00000048007	Timm8a1	0.599439242160279	0.212053571428571	21	0	65.0015768797681	0.149871104004863
10:122386534-122387579	ENSMUSG00000020123	Avpr1a	0.96206205866377	0.467261904761905	24	1.5	46.9582477674197	0.145955936735504
10:122449944-122450375	ENSMUSG00000020123	Avpr1a	0.599439242160279	0.212053571428571	24	21	9.43767524223414	0.168189402314688
10:12262928-12263799	ENSMUSG00000019820	Utrn	0.96206205866377	0.467261904761905	21	13.5	31.1173358708526	0.205936581243856
10:122631402-122632224	ENSMUSG00000098522	Mir6412	0.599439242160279	0.212053571428571	21	18	56.9581836856244	0.327317885200828
10:122757142-122757735	ENSMUSG00000099225	Mir8104	1	1	21	1.5	26.4034066284966	0.106917472634685
10:122765487-122766093	ENSMUSG00000099225	Mir8104	1	1	24	6	13.5703723000562	0.121978051437063
10:122768235-122769019	ENSMUSG00000099225	Mir8104	1	1	21	4.5	60.5001405314969	0.0822429960142396
10:122807007-122807638	ENSMUSG00000099225	Mir8104	0.96206205866377	0.467261904761905	24	19.5	29.5072935593378	0.127386291019329
10:122886392-122887472	ENSMUSG00000065406	Mirlet7i	0.599439242160279	0.212053571428571	24	21	68.1044125522614	0.189488101957588
10:122894418-122895318	ENSMUSG00000065406	Mirlet7i	1	1	21	4.5	49.0867417204685	0.108807076352582
10:122910568-122913248	ENSMUSG00000065406	Mirlet7i	0.599439242160279	0.212053571428571	21	0	213.990438240885	0.134279816714433
10:122922215-122922724	ENSMUSG00000065406	Mirlet7i	0.360924520879993	0.0825892857142857	24	19.5	21.5815532471455	0.235248660093825
10:122963625-122964120	ENSMUSG00000065406	Mirlet7i	0.96206205866377	0.467261904761905	24	21	15.5129361829145	0.139874700628832
10:122985345-122987061	ENSMUSG00000065406	Mirlet7i	0.599439242160279	0.212053571428571	24	21	70.4942137150548	0.0807389228927969
10:123051837-123052378	ENSMUSG00000034602	Mon2	1	1	21	0	11.2593673367858	0.154953263252301
10:123071873-123072400	ENSMUSG00000034602	Mon2	1	1	21	6	9.39893039303427	0.0774758828872128
10:123075945-123076793	ENSMUSG00000034602	Mon2	0.211013200662333	0.0260416666666667	21	0	23.2453882689227	0.0657908533383441
10:123144366-123144697	ENSMUSG00000020124	Usp15	1	1	24	0	12.8888161195892	0.200113319813169
10:123159169-123159882	ENSMUSG00000020124	Usp15	1	1	24	21	13.5491211851834	0.0922273242690597
10:123196534-123197642	ENSMUSG00000020124	Usp15	1	0.915178571428571	21	6	88.1927584820258	0.0925243742378753
10:12322064-12323269	ENSMUSG00000019820	Utrn	1	1	24	3	8.48977121221767	0.0881569164629414
10:123252556-123252963	ENSMUSG00000044071	Fam19a2	1	0.915178571428571	24	1.5	19.081195997526	0.259244069543795
10:12342525-12343009	ENSMUSG00000019820	Utrn	1	1	24	21	12.1159006139575	0.232895974775448
10:12346986-12347856	ENSMUSG00000019820	Utrn	0.96206205866377	0.467261904761905	21	18	84.3078255404561	0.222515829382965
10:12354201-12355252	ENSMUSG00000019820	Utrn	1	1	24	21	52.6258820466375	0.0886973884051335
10:123624198-123624638	ENSMUSG00000044071	Fam19a2	0.360924520879993	0.0825892857142857	24	6	4.51455617358152	0.0502865880281301
10:12366520-12366947	ENSMUSG00000019820	Utrn	1	1	24	3	7.52276495507285	0.0793340923265651
10:12412338-12412957	ENSMUSG00000019820	Utrn	1	1	24	21	11.175203987201	0.113990926849861
10:12423881-12424413	ENSMUSG00000019820	Utrn	0.599439242160279	0.212053571428571	21	16.5	13.5736167517572	0.310131010657957
10:12472339-12472837	ENSMUSG00000019820	Utrn	1	1	24	21	17.4793255294852	0.201295785005891
10:125271392-125272146	ENSMUSG00000020102	Slc16a7	0.599439242160279	0.212053571428571	21	13.5	13.4646411864237	0.0666829923588259
10:125285381-125285672	ENSMUSG00000020102	Slc16a7	0.96206205866377	0.467261904761905	21	7.5	4.12698387988376	0.113739291174014
10:125317371-125317838	ENSMUSG00000020102	Slc16a7	1	1	24	21	2.44460322659167	0.047282846511733
10:125321355-125322901	ENSMUSG00000020102	Slc16a7	0.599439242160279	0.212053571428571	24	15	39.670927161109	0.0607760510350043
10:125326827-125329224	ENSMUSG00000020102	Slc16a7	1	1	21	12	113.33569720711	0.151402812284922
10:125363330-125363795	ENSMUSG00000020102	Slc16a7	1	1	21	10.5	6.22054358985687	0.141286363649683
10:125364041-125364964	ENSMUSG00000020102	Slc16a7	1	1	21	19.5	41.7700781319132	0.188641659119628
10:125372108-125373425	ENSMUSG00000020102	Slc16a7	1	1	21	13.5	42.3391418596334	0.120306047506036
10:125374251-125374887	ENSMUSG00000020102	Slc16a7	1	1	24	18	6.23005770365539	0.0856391097588303
10:125375234-125376311	ENSMUSG00000020102	Slc16a7	1	1	21	9	29.2717401051443	0.0454074612895286
10:125386556-125386960	ENSMUSG00000020102	Slc16a7	1	1	21	7.5	13.1498431914971	0.24475453243001
10:125387175-125389792	ENSMUSG00000020102	Slc16a7	1	1	21	7.5	63.7440605539519	0.0550274468362758
10:12553352-12554140	ENSMUSG00000019820	Utrn	0.96206205866377	0.467261904761905	21	6	27.2195506511164	0.171612298922673
10:125965939-125967725	ENSMUSG00000020105	Lrig3	0.211013200662333	0.0260416666666667	24	18	63.4311524782803	0.120220437772867
10:125968213-125969737	ENSMUSG00000020105	Lrig3	0.599439242160279	0.212053571428571	24	16.5	77.8048015571229	0.288438222886254
10:125969969-125970768	ENSMUSG00000020105	Lrig3	0.96206205866377	0.467261904761905	21	16.5	13.3405466070063	0.111544127068428
10:126000468-126001402	ENSMUSG00000020105	Lrig3	0.96206205866377	0.467261904761905	21	4.5	23.8471806268476	0.0828260422030116
10:126115163-126116468	ENSMUSG00000020105	Lrig3	1	1	21	9	138.920639924452	0.231528925869877
10:126143873-126145635	ENSMUSG00000020105	Lrig3	0.211013200662333	0.0260416666666667	21	6	76.8853531029884	0.146520463212452
10:126239828-126240464	ENSMUSG00000020105	Lrig3	1	1	21	7.5	22.2768561112404	0.219635981307963
10:126376832-126377373	ENSMUSG00000098756	Mir378d	0.599439242160279	0.212053571428571	24	6	16.3590892129855	0.277009969103847
10:12654440-12654949	ENSMUSG00000019820	Utrn	0.360924520879993	0.0825892857142857	21	18	20.6596996198372	0.24741293535407
10:126900687-126901540	ENSMUSG00000025436	Atp23	0.599439242160279	0.212053571428571	21	16.5	65.5358140870717	0.20001318637528
10:126905572-126906249	ENSMUSG00000025436	Atp23	1	1	24	18	15.075551259666	0.0367561305527488
10:12690695-12691103	ENSMUSG00000019820	Utrn	1	1	21	3	12.653019369259	0.0910574866715572
10:126925349-126925959	ENSMUSG00000025436	Atp23	0.599439242160279	0.212053571428571	24	18	10.5515931212903	0.107952632023394
10:126927030-126929395	ENSMUSG00000025436	Atp23	1	0.915178571428571	21	16.5	67.6720937006026	0.0408436891348496
10:126961781-126963572	NA	NA	0.96206205866377	0.467261904761905	24	18	39.7177652939716	0.0737191006264326
10:126978216-126981440	ENSMUSG00000078429	Ctdsp2	0.211013200662333	0.0260416666666667	24	15	162.282806354383	0.0920875424459811
10:126984405-126985245	ENSMUSG00000078429	Ctdsp2	0.211013200662333	0.0260416666666667	21	15	87.5296520212957	0.253273790983532
10:126986442-126987179	ENSMUSG00000078429	Ctdsp2	1	0.915178571428571	24	15	22.5928154804903	0.0704907397857372
10:126990319-126990991	ENSMUSG00000065430	Mir26a-2	1	0.915178571428571	24	12	18.0905913608559	0.0497575974437379
10:127024924-127025552	ENSMUSG00000040521	Tsfm	1	1	21	9	10.6305585119641	0.155886793909112
10:127030296-127030919	ENSMUSG00000040521	Tsfm	1	1	21	6	13.9564976015789	0.0740535862235766
10:127063021-127064041	ENSMUSG00000006728	Cdk4	0.96206205866377	0.467261904761905	24	3	36.5092666195373	0.0577164742016437
10:127066651-127067176	ENSMUSG00000006736	Tspan31	0.96206205866377	0.467261904761905	21	10.5	7.12141344519313	0.0611786230646179
10:127069803-127070518	ENSMUSG00000006736	Tspan31	1	1	21	1.5	30.3976627099447	0.122409965207363
10:127091009-127091695	ENSMUSG00000025422	Agap2	0.360924520879993	0.0825892857142857	24	21	13.9080337304289	0.100482516794528
10:127120961-127121524	ENSMUSG00000040462	Os9	1	1	21	16.5	6.42823206362778	0.0303350540145162
10:127211382-127211897	ENSMUSG00000025417	Pip4k2c	0.96206205866377	0.467261904761905	24	1.5	19.4939247708331	0.0991951029128861
10:127215632-127215961	ENSMUSG00000025417	Pip4k2c	1	1	21	4.5	26.3652230905283	0.345440506480332
10:127265862-127267291	ENSMUSG00000025410	Dctn2	0.96206205866377	0.467261904761905	21	18	22.8282617919868	0.045121069473086
10:127287659-127292275	ENSMUSG00000025408	Ddit3	0.360924520879993	0.0825892857142857	24	6	407.065569147749	0.0924231829754287
10:127292714-127293575	ENSMUSG00000025408	Ddit3	0.211013200662333	0.0260416666666667	24	9	60.1856631599242	0.094124185474252
10:127311021-127313152	ENSMUSG00000040354	Mars	1	1	24	18	98.6185426240391	0.0455195888275731
10:127355333-127355747	ENSMUSG00000047492	Inhbe	1	1	21	6	16.3406850416463	0.255944708842951
10:127380174-127382325	ENSMUSG00000025404	R3hdm2	1	1	21	12	29.6611940002528	0.0374827182402458
10:127407263-127407925	ENSMUSG00000025404	R3hdm2	0.211013200662333	0.0260416666666667	24	16.5	30.6224222318308	0.174258536769979
10:127425812-127426193	ENSMUSG00000025404	R3hdm2	0.96206205866377	0.467261904761905	24	18	8.69736910437271	0.126690267379391
10:127426603-127427554	ENSMUSG00000025404	R3hdm2	0.599439242160279	0.212053571428571	21	15	44.6325304738108	0.215171989465941
10:127433726-127434481	ENSMUSG00000025404	R3hdm2	0.599439242160279	0.212053571428571	21	18	23.1422178067464	0.350105582925677
10:127488634-127489267	ENSMUSG00000040287	Stac3	1	1	21	9	19.8261171030788	0.0704766386777482
10:127492078-127492445	ENSMUSG00000040287	Stac3	1	1	21	13.5	8.64030477871325	0.100090637530573
10:12749237-12749807	ENSMUSG00000019820	Utrn	0.599439242160279	0.212053571428571	21	16.5	18.8690563635343	0.142678954283161
10:12754030-12757256	ENSMUSG00000019820	Utrn	0.119668941831145	0.00595238095238095	21	15	194.548732784868	0.202406334416192
10:127575314-127577855	ENSMUSG00000040258	Nxph4	0.96206205866377	0.467261904761905	21	7.5	218.009048140902	0.122733470777999
10:12757890-12759001	ENSMUSG00000019820	Utrn	1	1	21	16.5	44.8588719934354	0.0340684866667492
10:127591143-127591856	ENSMUSG00000040249	Lrp1	0.96206205866377	0.467261904761905	21	19.5	21.0663419013134	0.247061880788469
10:127595859-127597934	ENSMUSG00000040249	Lrp1	1	0.915178571428571	24	15	40.1707756215312	0.0916747732267087
10:127598652-127601548	ENSMUSG00000040249	Lrp1	0.96206205866377	0.467261904761905	24	6	123.612554322669	0.0685787986300289
10:127601952-127603045	ENSMUSG00000040249	Lrp1	0.0936267006802721	0.000744047619047619	21	10.5	27.8078321668259	0.109716927198741
10:127603430-127605493	ENSMUSG00000040249	Lrp1	1	0.915178571428571	24	15	46.1335692068427	0.0965574158875708
10:127611420-127613563	ENSMUSG00000040249	Lrp1	0.599439242160279	0.212053571428571	21	6	190.294029023807	0.191753790193218
10:127614042-127617685	ENSMUSG00000040249	Lrp1	1	1	21	12	184.710847969496	0.168996734195331
10:127618148-127622584	ENSMUSG00000040249	Lrp1	0.119668941831145	0.00595238095238095	21	6	110.614211106411	0.0491599723005854
10:127641750-127644461	ENSMUSG00000002147	Stat6	0.96206205866377	0.467261904761905	21	19.5	241.690382653572	0.0909319713442834
10:127666872-127667379	ENSMUSG00000040195	Nemp1	1	0.915178571428571	21	4.5	3.50854569538577	0.0302912246907951
10:127667457-127668550	ENSMUSG00000040195	Nemp1	0.599439242160279	0.212053571428571	21	3	38.0375694918353	0.131669901315624
10:127674712-127675271	ENSMUSG00000040195	Nemp1	1	1	24	0	23.4032823275235	0.0957974018781661
10:127676555-127677305	ENSMUSG00000040195	Nemp1	1	1	21	16.5	25.1264891944396	0.0864941811240164
10:127677895-127678330	ENSMUSG00000040195	Nemp1	1	1	21	15	9.1617044159728	0.0964449793331606
10:127738995-127740120	ENSMUSG00000044617	Zbtb39	1	1	24	18	36.984938953619	0.0770420643569519
10:127744320-127745184	ENSMUSG00000044617	Zbtb39	1	1	21	7.5	38.5504236551573	0.119379818571721
10:127745791-127746727	ENSMUSG00000058396	Gpr182	1	1	21	7.5	32.6044919283393	0.233063146201444
10:127749014-127749714	ENSMUSG00000058396	Gpr182	1	0.915178571428571	21	7.5	87.7701795081556	0.2704929748163
10:127754467-127755578	ENSMUSG00000058396	Gpr182	0.599439242160279	0.212053571428571	24	12	235.516803121265	0.185629109026022
10:127756053-127756652	ENSMUSG00000089789	Rdh1	1	1	21	9	22.5286043327158	0.187517124168117
10:12781368-12781969	ENSMUSG00000019820	Utrn	1	0.915178571428571	21	13.5	12.2737962980576	0.0817707441205179
10:127821504-127822591	NA	NA	1	1	24	1.5	49.8532109774692	0.116837070479152
10:127824078-127825949	NA	NA	1	0.915178571428571	21	6	40.4110646366943	0.0526534715630073
10:127837676-127838254	ENSMUSG00000054052	Rdh19	1	1	21	9	30.3453956562876	0.124661465004655
10:12788905-12789539	ENSMUSG00000019820	Utrn	0.96206205866377	0.467261904761905	21	15	23.916728429931	0.247664965119865
10:127904828-127905442	ENSMUSG00000040127	Sdr9c7	1	1	21	12	24.4667929892523	0.169480092233684
10:127937034-127938039	ENSMUSG00000040127	Sdr9c7	0.96206205866377	0.467261904761905	24	16.5	29.7069700082391	0.125318022670491
10:127945471-127945882	ENSMUSG00000040127	Sdr9c7	0.599439242160279	0.212053571428571	24	21	10.4380869570667	0.0949099193109522
10:127956053-127956618	ENSMUSG00000025396	Hsd17b6	1	1	24	0	16.6394591577194	0.0865804254908342
10:127959223-127959920	ENSMUSG00000025396	Hsd17b6	1	1	21	13.5	11.5558336221394	0.0651261530391023
10:127966479-127966939	ENSMUSG00000025396	Hsd17b6	1	1	21	10.5	11.6022996977602	0.0814210756224582
10:127976379-127977063	ENSMUSG00000025396	Hsd17b6	1	1	21	6	30.0527923560624	0.160827909522979
10:127982330-127985474	ENSMUSG00000025396	Hsd17b6	1	0.915178571428571	24	1.5	72.4652280523302	0.0336476536478568
10:128008094-128008661	ENSMUSG00000025396	Hsd17b6	0.360924520879993	0.0825892857142857	24	19.5	20.4151467608802	0.128133045766175
10:128034703-128036417	ENSMUSG00000061315	Naca	0.360924520879993	0.0825892857142857	21	16.5	58.0279709613563	0.0783745584382409
10:128036623-128037521	ENSMUSG00000061315	Naca	1	1	21	9	24.5095875579576	0.0735913829169709
10:128056873-128060823	ENSMUSG00000071072	Ptges3	0.211013200662333	0.0260416666666667	24	21	178.9189965198	0.102756488427571
10:128071223-128072107	ENSMUSG00000025393	Atp5b	1	1	24	18	16.5296659411875	0.0589376422621928
10:128081928-128085516	ENSMUSG00000025393	Atp5b	1	1	21	10.5	69.3606470237638	0.0490729566630244
10:128090640-128095324	ENSMUSG00000040054	Baz2a	0.599439242160279	0.212053571428571	24	6	116.783537112223	0.0446543576068717
10:128096596-128098195	ENSMUSG00000040054	Baz2a	1	1	24	0	46.9747882835943	0.0782801554975269
10:12809771-12810099	ENSMUSG00000019820	Utrn	1	0.915178571428571	24	10.5	2.75982688400289	0.0458386664379013
10:128101761-128102381	ENSMUSG00000040054	Baz2a	0.96206205866377	0.467261904761905	21	15	14.1659094031551	0.127552391789441
10:128110100-128110645	ENSMUSG00000040054	Baz2a	0.360924520879993	0.0825892857142857	21	18	31.5753097075967	0.326505235982812
10:128112573-128113232	ENSMUSG00000040054	Baz2a	1	1	21	18	9.25418632079298	0.0649637049624202
10:128131278-128131802	ENSMUSG00000040054	Baz2a	0.96206205866377	0.467261904761905	24	12	14.2912875302482	0.187344367535447
10:12813331-12813704	ENSMUSG00000019820	Utrn	0.96206205866377	0.467261904761905	21	19.5	11.7673827711757	0.181991308052417
10:128144687-128145356	ENSMUSG00000040043	Rbms2	1	1	21	16.5	60.7651216746941	0.0767078672065199
10:128148775-128150116	ENSMUSG00000040043	Rbms2	1	1	21	10.5	31.1660550903698	0.0584512642137517
10:128150571-128151360	ENSMUSG00000040043	Rbms2	1	0.915178571428571	24	15	22.5611329647941	0.0959335703587337
10:128153688-128154881	ENSMUSG00000040043	Rbms2	0.360924520879993	0.0825892857142857	21	13.5	29.3597097144216	0.100665430579944
10:12816460-12819097	ENSMUSG00000019820	Utrn	0.360924520879993	0.0825892857142857	21	15	74.224636317683	0.117191852938583
10:128165068-128165425	ENSMUSG00000040043	Rbms2	1	1	21	15	7.47036528798286	0.118394745920977
10:128175443-128176974	ENSMUSG00000040043	Rbms2	0.96206205866377	0.467261904761905	24	18	44.7015315266271	0.111152331517823
10:128182962-128183488	ENSMUSG00000040043	Rbms2	0.599439242160279	0.212053571428571	24	16.5	16.3289125427429	0.154008959591131
10:128185795-128186325	ENSMUSG00000040043	Rbms2	0.96206205866377	0.467261904761905	21	15	32.4606956162734	0.140938981888974
10:128194099-128194820	ENSMUSG00000044005	Gls2	0.211013200662333	0.0260416666666667	21	3	17.1800927365387	0.0597498238688672
10:128210226-128212273	ENSMUSG00000051346	Spryd4	1	1	24	0	57.0714543111873	0.0566019714670432
10:128212815-128213193	ENSMUSG00000051346	Spryd4	1	0.915178571428571	21	18	11.0275280734305	0.0911793451089463
10:128214985-128215371	ENSMUSG00000051346	Spryd4	1	1	24	21	10.862530302557	0.126158709734194
10:12822615-12825099	ENSMUSG00000019820	Utrn	0.211013200662333	0.0260416666666667	21	13.5	178.254548898352	0.102092959312075
10:128231752-128232506	ENSMUSG00000039994	Timeless	1	1	24	18	41.8386925973428	0.117937193794969
10:128246932-128247442	ENSMUSG00000051716	Apon	1	1	21	9	11.5588782762318	0.0683503065072335
10:12825272-12828274	ENSMUSG00000019820	Utrn	0.96206205866377	0.467261904761905	21	13.5	78.4706700689441	0.0559988900736796
10:128269992-128270784	ENSMUSG00000040033	Stat2	1	1	21	16.5	29.6066894581077	0.0702236066031043
10:128271867-128272257	ENSMUSG00000040033	Stat2	1	1	21	15	11.3663170836085	0.136865223618349
10:128290524-128291151	ENSMUSG00000025383	Il23a	1	1	21	18	35.5169739451228	0.188021694860999
10:128297515-128299094	ENSMUSG00000025383	Il23a	1	1	24	15	13.3343117191101	0.0284507772913314
10:128302326-128304689	ENSMUSG00000005682	Pan2	0.119668941831145	0.00595238095238095	21	6	333.625599643472	0.110469604148658
10:128306435-128306874	ENSMUSG00000005682	Pan2	0.360924520879993	0.0825892857142857	21	9	19.7846709890925	0.165954269396472
10:128309439-128310975	ENSMUSG00000005682	Pan2	0.360924520879993	0.0825892857142857	21	6	439.5600620096	0.256174177244827
10:128322021-128323378	ENSMUSG00000025381	Cnpy2	1	1	24	18	67.6474963843439	0.10411017975852
10:12833356-12833895	ENSMUSG00000019820	Utrn	1	0.915178571428571	21	15	12.2171624164793	0.129934721205882
10:128335622-128340647	ENSMUSG00000005683	Cs	0.360924520879993	0.0825892857142857	24	6	302.940070936479	0.0549702775765779
10:128341066-128346500	ENSMUSG00000005683	Cs	0.211013200662333	0.0260416666666667	21	18	348.228419409785	0.169563256361468
10:128347340-128347773	ENSMUSG00000005683	Cs	0.96206205866377	0.467261904761905	24	21	9.54215825930853	0.123718244102838
10:128358390-128359980	ENSMUSG00000039914	Coq10a	0.96206205866377	0.467261904761905	24	13.5	18.7758089910637	0.046823667724577
10:12835864-12837228	ENSMUSG00000019820	Utrn	0.599439242160279	0.212053571428571	24	9	110.922685335265	0.127110968623578
10:128360442-128364056	ENSMUSG00000039914	Coq10a	0.599439242160279	0.212053571428571	21	7.5	238.421024779841	0.0764783143127617
10:128366338-128370357	ENSMUSG00000039914	Coq10a	0.119668941831145	0.00595238095238095	21	6	352.062072035084	0.126417795818918
10:128370555-128371297	ENSMUSG00000039914	Coq10a	0.360924520879993	0.0825892857142857	21	7.5	102.846789669827	0.26609733155782
10:12837510-12838659	ENSMUSG00000019820	Utrn	1	1	21	15	17.6729523149607	0.0324933162463995
10:128376144-128379843	ENSMUSG00000014498	Ankrd52	1	1	21	7.5	87.4586482968685	0.06064454158624
10:128389557-128391224	ENSMUSG00000106600	Mir6915	1	0.915178571428571	21	7.5	42.0792859048519	0.167679082466162
10:128391876-128392363	ENSMUSG00000106600	Mir6915	1	1	21	7.5	13.9733142525484	0.128059150078232
10:128393767-128394358	ENSMUSG00000106600	Mir6915	1	1	21	19.5	11.6987107733983	0.136178233672762
10:128395813-128397029	ENSMUSG00000039878	Slc39a5	1	1	21	6	28.701696253929	0.136020233843398
10:128397205-128397712	ENSMUSG00000039878	Slc39a5	1	1	21	19.5	4.44774560387087	0.0597209820112103
10:128409259-128410931	ENSMUSG00000025374	Nabp2	1	0.915178571428571	21	19.5	43.007353043965	0.0677921278169168
10:128411041-128412559	ENSMUSG00000025373	Rnf41	1	0.915178571428571	24	21	35.7280938837352	0.0518832475975167
10:128424475-128425199	ENSMUSG00000025373	Rnf41	1	1	21	19.5	16.7699279169886	0.129070188112436
10:128434464-128436759	ENSMUSG00000098957	Mir8105	1	1	21	0	11.7860002757757	0.00839257230653738
10:128439458-128439884	ENSMUSG00000098957	Mir8105	0.360924520879993	0.0825892857142857	21	7.5	32.9968780120618	0.300249874632502
10:128458340-128460878	ENSMUSG00000025369	Smarcc2	0.119668941831145	0.00595238095238095	21	6	143.286977465445	0.0912362962592235
10:128487843-128488906	ENSMUSG00000090841	Myl6	1	1	21	4.5	76.8952523457133	0.1577679425718
10:128492767-128495515	ENSMUSG00000090841	Myl6	1	1	21	0	67.2842138103814	0.0416708838969721
10:128498322-128500327	ENSMUSG00000097353	A430046D13Rik	1	0.915178571428571	24	1.5	43.5539055474177	0.0340134264025641
10:128501786-128506261	ENSMUSG00000097353	A430046D13Rik	1	1	24	3	88.890927442858	0.0277610967607924
10:128506498-128507658	ENSMUSG00000099292	Mir6916	1	0.915178571428571	24	21	25.4637152714302	0.0620087252954364
10:128507928-128511019	ENSMUSG00000099292	Mir6916	0.96206205866377	0.467261904761905	24	3	120.115305975437	0.0651429882374486
10:128511226-128511749	ENSMUSG00000099292	Mir6916	0.119668941831145	0.00595238095238095	24	7.5	16.4232839085746	0.176544110656584
10:128524745-128526829	ENSMUSG00000025366	Esyt1	0.599439242160279	0.212053571428571	21	0	64.948974972695	0.0657936358727869
10:128529626-128530158	ENSMUSG00000025366	Esyt1	1	0.915178571428571	24	22.5	16.1072479871375	0.115653056341013
10:12853173-12854627	ENSMUSG00000019820	Utrn	0.96206205866377	0.467261904761905	24	15	31.5967206661181	0.121029143457596
10:128536140-128536665	ENSMUSG00000025366	Esyt1	0.599439242160279	0.212053571428571	24	19.5	12.72585949518	0.0766100813626235
10:128546266-128548090	ENSMUSG00000039810	Zc3h10	0.211013200662333	0.0260416666666667	24	4.5	55.4808770490378	0.0571501548050473
10:128548911-128549500	ENSMUSG00000093674	Rpl41	1	1	24	6	16.8703968820752	0.0309744558255639
10:128565438-128566722	ENSMUSG00000025364	Pa2g4	1	1	21	4.5	66.1508597673701	0.100474040613232
10:128583596-128584127	ENSMUSG00000098592	Mir6917	1	1	24	21	8.46023008460994	0.0870962769359156
10:128626272-128627183	ENSMUSG00000025362	Rps26	1	0.915178571428571	24	15	31.9780045180789	0.065927405472403
10:12864847-12865641	ENSMUSG00000019820	Utrn	0.96206205866377	0.467261904761905	21	15	28.9661301814276	0.201162613843071
10:12866709-12869829	ENSMUSG00000019820	Utrn	1	1	24	15	101.75682031629	0.0461527857347767
10:128673667-128674935	ENSMUSG00000049858	Suox	1	0.915178571428571	24	21	25.5966357966241	0.0480064174606493
10:128695823-128696267	ENSMUSG00000000711	Rab5b	1	0.915178571428571	24	22.5	23.8763557214649	0.079642014398685
10:128696524-128696996	ENSMUSG00000000711	Rab5b	1	0.915178571428571	21	0	26.9475930342029	0.0894029442708022
10:128698913-128699860	ENSMUSG00000000711	Rab5b	0.599439242160279	0.212053571428571	21	6	65.4939965307287	0.349112934005223
10:128703985-128705518	ENSMUSG00000025358	Cdk2	0.599439242160279	0.212053571428571	21	6	115.961236503028	0.126947094877348
10:128718512-128719270	ENSMUSG00000025359	Pmel	1	1	21	9	33.1775367335304	0.292588485629591
10:128747370-128748714	ENSMUSG00000064030	Pym1	0.599439242160279	0.212053571428571	24	6	152.399213875988	0.103353113764068
10:128757113-128757741	ENSMUSG00000064030	Pym1	1	1	21	19.5	13.5593784470684	0.110335784908412
10:128790447-128791222	ENSMUSG00000025355	Mmp19	0.211013200662333	0.0260416666666667	21	18	96.1436347401472	0.249840172506896
10:128804511-128805784	ENSMUSG00000025354	Dnajc14	0.96206205866377	0.467261904761905	21	4.5	16.44909801006	0.0231872365852769
10:12881922-12882321	ENSMUSG00000019820	Utrn	1	0.915178571428571	24	22.5	11.5378531439257	0.16497381475337
10:128821393-128822122	ENSMUSG00000078427	Sarnp	1	1	21	1.5	35.7994626512298	0.084728437527828
10:12884311-12885110	ENSMUSG00000019820	Utrn	0.599439242160279	0.212053571428571	21	18	103.620124933278	0.21907927819396
10:12887594-12888244	ENSMUSG00000019820	Utrn	1	1	21	6	20.6457783493979	0.073480631030219
10:128878369-128879267	ENSMUSG00000025352	Gdf11	0.211013200662333	0.0260416666666667	21	16.5	17.5720711781917	0.174022372908505
10:128883888-128884609	ENSMUSG00000025352	Gdf11	1	1	21	0	12.9823975630212	0.0939952579504032
10:128909056-128910818	ENSMUSG00000025351	Cd63	1	1	24	0	25.9155586471891	0.0543422108708203
10:128913198-128913549	ENSMUSG00000025351	Cd63	1	1	21	1.5	14.3561295703115	0.106604450366126
10:128922579-128924082	ENSMUSG00000090247	Bloc1s1	1	1	21	0	55.0547316241122	0.0580987777795995
10:128928330-128929146	ENSMUSG00000025348	Itga7	0.96206205866377	0.467261904761905	21	1.5	14.7910156543799	0.0878959816997518
10:128929529-128931946	ENSMUSG00000025348	Itga7	0.599439242160279	0.212053571428571	21	0	161.709704437617	0.10477170234489
10:128933443-128934209	ENSMUSG00000025348	Itga7	0.211013200662333	0.0260416666666667	21	18	26.3752072224959	0.113366294098512
10:128935668-128936463	ENSMUSG00000025348	Itga7	1	1	21	19.5	28.8290089148511	0.125553743651544
10:128937643-128940644	ENSMUSG00000025348	Itga7	1	1	24	6	164.953168217359	0.0606398199395719
10:128960948-128961405	ENSMUSG00000025347	Mettl7b	1	1	21	6	6.19215391277781	0.0780135057424968
10:128988540-128989036	ENSMUSG00000069430	Olfr9	1	1	24	3	20.0713970185605	0.257766809650502
10:12921451-12922012	ENSMUSG00000097378	B230208H11Rik	0.599439242160279	0.212053571428571	24	19.5	6.47601824648359	0.0649291644111291
10:12922203-12923626	ENSMUSG00000097378	B230208H11Rik	1	0.915178571428571	24	21	57.8037641216194	0.0610590599316964
10:12980861-12981912	ENSMUSG00000039232	Stx11	0.360924520879993	0.0825892857142857	24	18	26.6985366473316	0.110230871932755
10:13008023-13008627	ENSMUSG00000078348	Sf3b5	0.360924520879993	0.0825892857142857	24	21	14.5385266338266	0.0528140445007903
10:13044570-13046176	ENSMUSG00000078348	Sf3b5	0.96206205866377	0.467261904761905	21	19.5	121.245028798418	0.429537403131843
10:13046819-13047676	ENSMUSG00000078348	Sf3b5	0.599439242160279	0.212053571428571	21	18	106.802784478384	0.615411417009524
10:13048682-13049266	ENSMUSG00000078348	Sf3b5	0.360924520879993	0.0825892857142857	21	19.5	25.4278151871597	0.370880091596269
10:130542019-130542498	ENSMUSG00000091511	Vmn2r87	0.360924520879993	0.0825892857142857	21	18	31.8601842728062	0.17101861732405
10:13137629-13138219	ENSMUSG00000019815	Zc2hc1b	1	1	24	3	17.5607875593645	0.105380863985363
10:13151299-13151840	ENSMUSG00000019815	Zc2hc1b	0.599439242160279	0.212053571428571	24	3	25.5352876065601	0.260321567043686
10:13174420-13175062	ENSMUSG00000019815	Zc2hc1b	1	1	24	0	7.22579567563863	0.0624281656577386
10:13175741-13176301	ENSMUSG00000019815	Zc2hc1b	1	1	24	3	26.3591315788001	0.199237773818514
10:13192668-13193396	ENSMUSG00000019814	Ltv1	1	1	24	12	15.653102441564	0.056085215661832
10:13295458-13295926	ENSMUSG00000062866	Phactr2	0.96206205866377	0.467261904761905	24	21	8.86734053189052	0.172399265916179
10:13307572-13308303	ENSMUSG00000062866	Phactr2	0.96206205866377	0.467261904761905	24	22.5	22.0692729300001	0.116866516493234
10:13323333-13324564	ENSMUSG00000062866	Phactr2	0.360924520879993	0.0825892857142857	24	18	47.6476295269603	0.166776089265113
10:13446756-13447324	ENSMUSG00000062866	Phactr2	0.599439242160279	0.212053571428571	24	18	33.5476059267593	0.0861795082131829
10:13489540-13490188	ENSMUSG00000019810	Fuca2	1	0.915178571428571	21	19.5	38.1550957530415	0.35564417622585
10:13500804-13501406	ENSMUSG00000019810	Fuca2	1	1	24	18	18.0171638767423	0.0793914951606257
10:13536434-13537274	ENSMUSG00000019808	Adat2	0.599439242160279	0.212053571428571	24	0	44.4736474389061	0.122020885496698
10:13545731-13546277	ENSMUSG00000019808	Adat2	0.599439242160279	0.212053571428571	24	22.5	8.75232657510274	0.118683043684117
10:13547404-13548122	ENSMUSG00000019808	Adat2	0.96206205866377	0.467261904761905	21	19.5	5.50208519609008	0.0831728538591331
10:13551997-13553784	ENSMUSG00000019808	Adat2	1	1	21	19.5	104.035064652891	0.0793209734894544
10:13564587-13565027	ENSMUSG00000019809	Pex3	1	1	24	0	10.4078844791911	0.101093520015582
10:13571842-13572294	ENSMUSG00000019809	Pex3	1	1	21	10.5	5.49017128928463	0.0666730017267601
10:13632226-13632940	ENSMUSG00000019809	Pex3	0.360924520879993	0.0825892857142857	24	15	35.5817528363422	0.314482458530931
10:13652071-13653447	ENSMUSG00000019809	Pex3	0.96206205866377	0.467261904761905	21	18	45.8447816795264	0.209822458451332
10:13666330-13667848	ENSMUSG00000019809	Pex3	1	0.915178571428571	24	18	75.4692309122769	0.0900075446299778
10:13679581-13680457	ENSMUSG00000019809	Pex3	1	1	21	19.5	16.2778665200071	0.144552877251941
10:13685466-13686423	ENSMUSG00000019809	Pex3	1	1	24	18	13.0126730117533	0.123172789613807
10:13689286-13690203	ENSMUSG00000019809	Pex3	0.599439242160279	0.212053571428571	21	18	32.9889165656191	0.122144380898045
10:13713990-13717086	ENSMUSG00000019806	Aig1	0.211013200662333	0.0260416666666667	21	7.5	313.775755413907	0.13184870739452
10:13717568-13718308	ENSMUSG00000019806	Aig1	0.599439242160279	0.212053571428571	21	6	13.479874109476	0.122201208372528
10:13722578-13723104	ENSMUSG00000019806	Aig1	1	1	24	9	9.00180982529766	0.141419423406035
10:13763020-13763859	ENSMUSG00000019806	Aig1	1	1	21	19.5	24.3319205573588	0.102996034954332
10:13787591-13788271	ENSMUSG00000019806	Aig1	1	1	21	13.5	21.494403730289	0.126682249004357
10:13793597-13793964	ENSMUSG00000019806	Aig1	1	1	21	3	7.03157029325311	0.166034045111266
10:13813415-13814051	ENSMUSG00000019806	Aig1	0.119668941831145	0.00595238095238095	21	6	49.1011305724193	0.247942510321481
10:13835692-13836249	ENSMUSG00000019806	Aig1	0.96206205866377	0.467261904761905	21	10.5	23.7741631884451	0.209914335426271
10:13866239-13867243	ENSMUSG00000019806	Aig1	0.599439242160279	0.212053571428571	21	6	98.8880227035538	0.175319671113414
10:13867802-13869439	ENSMUSG00000019806	Aig1	0.96206205866377	0.467261904761905	21	6	47.2870920066535	0.110814729484762
10:13963740-13968569	ENSMUSG00000015501	Hivep2	1	1	24	9	178.48795253401	0.0395927528000889
10:13972833-13978289	ENSMUSG00000015501	Hivep2	0.599439242160279	0.212053571428571	21	13.5	218.24330072666	0.0780219433575584
10:13980545-13984899	ENSMUSG00000015501	Hivep2	0.96206205866377	0.467261904761905	24	10.5	113.092068531256	0.0398615167150864
10:13986212-13987530	ENSMUSG00000015501	Hivep2	1	0.915178571428571	21	6	38.7258012045805	0.121511115465241
10:13987912-13989096	ENSMUSG00000015501	Hivep2	0.599439242160279	0.212053571428571	21	15	33.8991938365173	0.115139636111889
10:14001238-14001761	ENSMUSG00000015501	Hivep2	0.211013200662333	0.0260416666666667	21	16.5	14.5914444113668	0.184061871674982
10:14010579-14011652	ENSMUSG00000015501	Hivep2	1	1	21	18	16.6625172151645	0.128683489767038
10:14017492-14018352	ENSMUSG00000015501	Hivep2	0.599439242160279	0.212053571428571	21	7.5	65.2741895947917	0.197440825487073
10:14047797-14049306	ENSMUSG00000015501	Hivep2	1	0.915178571428571	21	18	96.7308741466737	0.200644774871888
10:14050326-14050703	ENSMUSG00000015501	Hivep2	0.360924520879993	0.0825892857142857	21	15	11.0410207530554	0.211903796841917
10:14054542-14055961	ENSMUSG00000015501	Hivep2	0.119668941831145	0.00595238095238095	24	15	85.5019078678123	0.262216478240937
10:14056812-14057455	ENSMUSG00000015501	Hivep2	1	1	24	6	37.5234363263479	0.157320997567861
10:14086123-14086683	ENSMUSG00000015501	Hivep2	1	1	21	0	7.68046567464437	0.0867250034877813
10:14101806-14102475	ENSMUSG00000015501	Hivep2	1	1	21	6	27.8931905146637	0.117726200709385
10:14104215-14105179	ENSMUSG00000015501	Hivep2	1	0.915178571428571	24	9	18.3151601841105	0.0444615789046703
10:14119096-14119571	ENSMUSG00000015501	Hivep2	1	1	24	3	16.1849672880012	0.203133141078705
10:14129986-14130753	ENSMUSG00000015501	Hivep2	0.360924520879993	0.0825892857142857	24	6	50.3898776866643	0.12060860569442
10:14144760-14145393	ENSMUSG00000015501	Hivep2	0.0936267006802721	0.000744047619047619	21	1.5	26.971790303901	0.171148969694317
10:14147471-14148231	ENSMUSG00000015501	Hivep2	1	0.915178571428571	24	3	21.6506907450589	0.193854015341102
10:14168789-14169323	ENSMUSG00000015501	Hivep2	1	1	21	10.5	31.5928336468545	0.213694275336474
10:14385614-14386581	ENSMUSG00000039116	Adgrg6	1	0.915178571428571	24	9	45.5110555855775	0.445877193059092
10:14399853-14400581	ENSMUSG00000039116	Adgrg6	0.0936267006802721	0.000744047619047619	21	6	88.6269803390426	0.341092910905447
10:14401666-14402316	ENSMUSG00000039116	Adgrg6	0.96206205866377	0.467261904761905	21	6	80.356401104984	0.207006534655784
10:14440781-14441290	ENSMUSG00000039116	Adgrg6	1	1	24	3	25.6511365829087	0.206151328791175
10:14665711-14666562	ENSMUSG00000019868	Vta1	1	0.915178571428571	24	6	11.7142985241086	0.127108641617809
10:14690262-14690781	ENSMUSG00000019868	Vta1	1	1	21	3	15.1010375292861	0.226705647844799
10:14705119-14705870	ENSMUSG00000019868	Vta1	0.211013200662333	0.0260416666666667	21	1.5	23.1211713021655	0.0717945573024574
10:14846404-14847130	ENSMUSG00000019865	Nmbr	1	1	21	0	31.2166419802024	0.154871149283115
10:14898104-14898701	ENSMUSG00000019865	Nmbr	0.599439242160279	0.212053571428571	21	7.5	24.7620279765694	0.0708225849528222
10:14937521-14938019	ENSMUSG00000019865	Nmbr	1	1	21	10.5	12.7606802967398	0.303564582127917
10:14977135-14977862	ENSMUSG00000019865	Nmbr	0.119668941831145	0.00595238095238095	21	7.5	21.6699247126767	0.0953305016237419
10:14978016-14978718	ENSMUSG00000019865	Nmbr	1	1	21	18	11.6280893225616	0.160918629986344
10:15013908-15014220	ENSMUSG00000019865	Nmbr	0.96206205866377	0.467261904761905	21	6	10.8112510684657	0.339831150370226
10:15261362-15262086	ENSMUSG00000019865	Nmbr	1	1	21	16.5	13.7057498515245	0.0784200368831401
10:15300240-15301185	ENSMUSG00000112227	C330004P14Rik	0.0936267006802721	0.000744047619047619	24	4.5	22.2929762802519	0.167303250236475
10:15387076-15387562	ENSMUSG00000112227	C330004P14Rik	1	1	21	0	10.8522614201689	0.113894872361137
10:15391736-15392482	ENSMUSG00000112227	C330004P14Rik	0.96206205866377	0.467261904761905	21	19.5	16.8239616818581	0.0864302121876692
10:15397038-15397627	ENSMUSG00000112227	C330004P14Rik	0.599439242160279	0.212053571428571	24	18	11.1195136950762	0.172147815883402
10:15426756-15427247	ENSMUSG00000112227	C330004P14Rik	1	1	21	1.5	14.6647514375627	0.233891820262094
10:15453575-15454092	ENSMUSG00000112227	C330004P14Rik	1	1	21	19.5	17.7411791902041	0.13299258265152
10:15470150-15470936	ENSMUSG00000112227	C330004P14Rik	1	1	21	18	45.4338248551365	0.146803736219578
10:15541716-15542525	ENSMUSG00000112227	C330004P14Rik	0.599439242160279	0.212053571428571	21	6	84.9927964109872	0.243879657845667
10:15746688-15747199	ENSMUSG00000112227	C330004P14Rik	1	1	24	9	7.45022114984041	0.181444627032038
10:16840300-16841291	ENSMUSG00000101969	Gm20125	0.0936267006802721	0.000744047619047619	24	15	29.6153508671343	0.350767102119669
10:16859988-16860508	ENSMUSG00000101969	Gm20125	1	1	21	9	13.02868075371	0.159296088465115
10:16993954-16994267	ENSMUSG00000101969	Gm20125	1	1	21	18	5.44433573905784	0.102709890209829
10:16994459-16994883	ENSMUSG00000101969	Gm20125	1	1	24	18	7.9691052258698	0.0781977114515049
10:17008679-17009428	ENSMUSG00000101969	Gm20125	1	1	21	1.5	33.2613462061884	0.0998735439419865
10:17009800-17010565	ENSMUSG00000101969	Gm20125	1	1	21	19.5	23.0890346067646	0.127883201282876
10:17011715-17012896	ENSMUSG00000101969	Gm20125	0.360924520879993	0.0825892857142857	24	0	35.4308112557776	0.12037167078993
10:17074110-17074576	ENSMUSG00000101969	Gm20125	0.599439242160279	0.212053571428571	24	21	20.9640863064273	0.205427233661823
10:17075076-17076757	ENSMUSG00000101969	Gm20125	1	1	21	18	23.0226505406505	0.0575348686835184
10:17077378-17078043	ENSMUSG00000101969	Gm20125	1	1	21	4.5	29.2408472830346	0.137905448716485
10:17137114-17137635	ENSMUSG00000101969	Gm20125	1	1	21	18	6.90398031485598	0.109280135497767
10:17212852-17213653	ENSMUSG00000101969	Gm20125	0.360924520879993	0.0825892857142857	24	15	19.3907690421915	0.273061070389163
10:17273816-17274322	ENSMUSG00000101969	Gm20125	0.599439242160279	0.212053571428571	21	18	26.2015702101209	0.264888395585577
10:17331484-17333320	ENSMUSG00000101969	Gm20125	0.96206205866377	0.467261904761905	21	18	16.9826778249365	0.0728686337590569
10:17333616-17334581	ENSMUSG00000101969	Gm20125	1	1	21	6	8.04921588715954	0.0223961224784985
10:17355149-17356482	ENSMUSG00000101969	Gm20125	1	1	21	10.5	47.1114743209127	0.0803158364448331
10:17361926-17363386	ENSMUSG00000101969	Gm20125	1	1	24	18	38.6840246160095	0.0389532262909582
10:17366944-17367881	ENSMUSG00000101969	Gm20125	1	1	21	10.5	44.2593405854202	0.130779174136985
10:17385222-17385697	ENSMUSG00000101969	Gm20125	0.360924520879993	0.0825892857142857	21	19.5	24.6135187351833	0.188133253302162
10:17407799-17409209	ENSMUSG00000101969	Gm20125	0.96206205866377	0.467261904761905	24	18	28.8739937117982	0.0951901680557491
10:17411057-17411923	ENSMUSG00000039910	Cited2	1	1	24	21	8.72045604792357	0.0489964091747781
10:17417993-17418620	ENSMUSG00000039910	Cited2	0.211013200662333	0.0260416666666667	24	16.5	47.3567962551194	0.181302486473944
10:17475726-17479110	ENSMUSG00000039910	Cited2	0.96206205866377	0.467261904761905	24	19.5	207.254963087869	0.0873780697814496
10:17480566-17481537	ENSMUSG00000039910	Cited2	0.119668941831145	0.00595238095238095	21	13.5	78.1439076346306	0.300316776424858
10:17496714-17497269	ENSMUSG00000039910	Cited2	1	1	21	7.5	12.6759647806729	0.156931193798052
10:17511124-17513129	ENSMUSG00000039910	Cited2	1	1	21	1.5	177.619103729361	0.169907447775905
10:17521785-17522724	ENSMUSG00000039910	Cited2	1	1	21	16.5	11.0124061153648	0.0279291919965849
10:17543042-17543861	ENSMUSG00000039910	Cited2	1	1	21	10.5	4.49499811722674	0.0502425609208568
10:17545111-17545711	ENSMUSG00000039910	Cited2	1	1	21	10.5	14.8843068748151	0.157012225730405
10:17599071-17599682	ENSMUSG00000039910	Cited2	0.599439242160279	0.212053571428571	24	1.5	40.3417827124122	0.214853444663298
10:17631771-17632316	ENSMUSG00000039910	Cited2	0.599439242160279	0.212053571428571	21	1.5	12.4868959338513	0.142050169149939
10:17665662-17666259	ENSMUSG00000039910	Cited2	0.211013200662333	0.0260416666666667	21	16.5	41.4730852924716	0.328933976488217
10:17720807-17721308	ENSMUSG00000039910	Cited2	0.96206205866377	0.467261904761905	21	1.5	9.02246540656183	0.0932190085322719
10:17721584-17723847	ENSMUSG00000039910	Cited2	0.360924520879993	0.0825892857142857	24	22.5	82.7037472933675	0.0476316530100305
10:17724097-17724778	ENSMUSG00000039910	Cited2	1	0.915178571428571	24	19.5	14.2924948179294	0.0738338721243506
10:17727242-17728182	ENSMUSG00000039910	Cited2	0.599439242160279	0.212053571428571	24	18	57.2923054294133	0.130405736026066
10:17730279-17730841	ENSMUSG00000039910	Cited2	0.96206205866377	0.467261904761905	24	1.5	29.8667609077925	0.139290809210069
10:17795970-17798002	ENSMUSG00000039891	Txlnb	1	0.915178571428571	24	15	68.553029429973	0.0834479401128266
10:17869829-17870458	ENSMUSG00000039891	Txlnb	0.96206205866377	0.467261904761905	21	4.5	16.3969975804578	0.0498090642231918
10:17876620-17877432	ENSMUSG00000039879	Heca	0.599439242160279	0.212053571428571	21	15	30.192329628478	0.287663178272242
10:17882035-17882429	ENSMUSG00000039879	Heca	1	1	21	1.5	9.48638794152985	0.188186200787847
10:17916542-17917142	ENSMUSG00000039879	Heca	1	1	21	19.5	14.090524634489	0.217439770401245
10:17924385-17925471	ENSMUSG00000039879	Heca	0.599439242160279	0.212053571428571	21	18	33.7890563007043	0.223815811819497
10:17930264-17931435	ENSMUSG00000039879	Heca	0.119668941831145	0.00595238095238095	21	16.5	77.495900690162	0.170644540111039
10:17932043-17932704	ENSMUSG00000039879	Heca	1	0.915178571428571	24	18	18.5155780162374	0.0932694114863027
10:17947124-17948581	ENSMUSG00000039879	Heca	1	1	21	15	48.2229993646081	0.0859975158500333
10:17983253-17983869	ENSMUSG00000039879	Heca	0.211013200662333	0.0260416666666667	21	18	43.482857899468	0.300187177994232
10:18021418-18023446	ENSMUSG00000078453	Abracl	1	1	21	15	103.732074590535	0.122355049242065
10:18041159-18041774	ENSMUSG00000019854	Reps1	1	0.915178571428571	24	18	18.6873569387647	0.101731038702435
10:18046330-18046929	ENSMUSG00000019854	Reps1	0.599439242160279	0.212053571428571	24	18	19.6176314712373	0.112404765400088
10:18055252-18056305	ENSMUSG00000019854	Reps1	0.96206205866377	0.467261904761905	24	21	21.6737802639554	0.0770403367275931
10:18073903-18074477	ENSMUSG00000019854	Reps1	0.360924520879993	0.0825892857142857	21	15	12.4852567664457	0.213738528382845
10:18107504-18107970	ENSMUSG00000019854	Reps1	0.360924520879993	0.0825892857142857	24	21	11.7729429823327	0.149719625244832
10:18141222-18141885	NA	NA	1	1	21	1.5	21.958183632662	0.126628500595155
10:18197241-18197534	NA	NA	1	1	21	19.5	18.2802333993638	0.234544711982683
10:18234789-18235234	ENSMUSG00000059554	Ccdc28a	0.360924520879993	0.0825892857142857	24	18	12.0508780046308	0.0457129710654286
10:18510720-18511032	ENSMUSG00000019853	Hebp2	1	1	21	1.5	13.6358595990924	0.206611678047026
10:18527718-18528148	ENSMUSG00000019853	Hebp2	1	1	24	3	10.4841470882659	0.194059055130247
10:18536393-18537804	ENSMUSG00000019853	Hebp2	0.599439242160279	0.212053571428571	21	1.5	176.08067938562	0.160850429297949
10:18538777-18540246	ENSMUSG00000019853	Hebp2	0.599439242160279	0.212053571428571	21	19.5	98.6221386347108	0.113075172267659
10:18545690-18546243	ENSMUSG00000019853	Hebp2	0.211013200662333	0.0260416666666667	21	19.5	77.0101000559873	0.421256496950957
10:18886795-18887339	ENSMUSG00000019851	Perp	0.360924520879993	0.0825892857142857	24	16.5	24.8524723033321	0.187587782915898
10:18888171-18888828	ENSMUSG00000019851	Perp	1	0.915178571428571	21	19.5	15.7446068857382	0.0411555120088894
10:18955583-18956242	ENSMUSG00000019850	Tnfaip3	0.360924520879993	0.0825892857142857	21	6	22.0400650366713	0.225526285859613
10:18958301-18959159	ENSMUSG00000019850	Tnfaip3	0.360924520879993	0.0825892857142857	24	16.5	20.0578598158902	0.203156790876764
10:18972821-18973662	ENSMUSG00000019850	Tnfaip3	0.360924520879993	0.0825892857142857	21	13.5	33.9328414020399	0.299333744621741
10:19008739-19009827	ENSMUSG00000019850	Tnfaip3	1	1	21	9	63.9633233114481	0.0638180890630584
10:19014444-19015817	ENSMUSG00000019850	Tnfaip3	1	1	21	19.5	19.65693879463	0.0358712267955599
10:19372849-19373334	ENSMUSG00000045591	Olig3	1	1	21	18	9.59485046899928	0.111508093525241
10:19374107-19374774	ENSMUSG00000045591	Olig3	1	1	21	18	15.1551705681368	0.212661914396188
10:19375576-19376307	ENSMUSG00000045591	Olig3	1	1	21	18	12.1365554820713	0.0906029480467999
10:19508193-19508561	ENSMUSG00000110902	Gm33104	0.599439242160279	0.212053571428571	21	18	21.140670181745	0.181105527355878
10:19525366-19527033	ENSMUSG00000110902	Gm33104	0.211013200662333	0.0260416666666667	21	18	51.9803825250736	0.149298975875527
10:19527889-19528399	ENSMUSG00000110902	Gm33104	0.360924520879993	0.0825892857142857	21	18	36.4809777705615	0.360603273431726
10:19548248-19549570	ENSMUSG00000020009	Ifngr1	1	0.915178571428571	21	16.5	75.4178324220388	0.177567478951194
10:19562424-19564064	ENSMUSG00000020009	Ifngr1	1	1	21	3	9.5226368465519	0.0169813038141244
10:19564456-19565015	ENSMUSG00000020009	Ifngr1	1	1	21	19.5	13.7990710314119	0.116105125185688
10:19571468-19572391	ENSMUSG00000020009	Ifngr1	0.599439242160279	0.212053571428571	21	18	40.7950319638282	0.10506465074094
10:19582238-19582645	ENSMUSG00000020009	Ifngr1	0.599439242160279	0.212053571428571	24	6	32.4886140544114	0.246824682259708
10:19591188-19595145	ENSMUSG00000020009	Ifngr1	1	1	21	16.5	239.77592797706	0.0656269798246821
10:19603035-19603643	ENSMUSG00000020009	Ifngr1	0.360924520879993	0.0825892857142857	24	18	28.0626424768614	0.191453206131496
10:19612787-19613815	ENSMUSG00000039760	Il22ra2	1	1	21	9	62.7062024262025	0.096992769687581
10:19621283-19621723	ENSMUSG00000039760	Il22ra2	0.599439242160279	0.212053571428571	24	15	22.1632698373865	0.105004816324769
10:19626757-19628311	ENSMUSG00000039760	Il22ra2	1	1	24	18	130.803092680466	0.112685613044566
10:19745802-19746267	ENSMUSG00000020007	Il20ra	1	0.915178571428571	24	19.5	10.0960622323541	0.144227530640611
10:19907238-19908016	ENSMUSG00000020003	Pex7	1	1	24	18	22.7040903564798	0.063711319428637
10:19928097-19928679	ENSMUSG00000071369	Map3k5	0.599439242160279	0.212053571428571	24	18	19.1772081324396	0.253752260136061
10:19932874-19941649	ENSMUSG00000071369	Map3k5	1	1	21	15	148.005123963795	0.0333130801946596
10:19945802-19947174	ENSMUSG00000071369	Map3k5	0.96206205866377	0.467261904761905	24	21	24.5518159613628	0.0954214992840633
10:19947349-19949738	ENSMUSG00000071369	Map3k5	1	1	21	1.5	55.7356846251984	0.063967123003834
10:19952680-19953723	ENSMUSG00000071369	Map3k5	0.96206205866377	0.467261904761905	21	4.5	28.3002207853295	0.0903981439294296
10:19955884-19957456	ENSMUSG00000071369	Map3k5	1	1	21	19.5	27.6149781207989	0.100146270314245
10:19959225-19959776	ENSMUSG00000071369	Map3k5	1	1	24	15	13.1693079667103	0.169296941790243
10:19968379-19969913	ENSMUSG00000071369	Map3k5	0.96206205866377	0.467261904761905	21	19.5	57.3226184262543	0.160273661010858
10:19973915-19974852	ENSMUSG00000071369	Map3k5	0.96206205866377	0.467261904761905	21	15	23.1451675865493	0.208485327620072
10:19991921-19992469	ENSMUSG00000071369	Map3k5	0.96206205866377	0.467261904761905	21	15	45.519337566482	0.307928089184325
10:19996060-19996701	ENSMUSG00000071369	Map3k5	1	1	24	18	6.26098238304724	0.0778602714069208
10:20009813-20010567	ENSMUSG00000071369	Map3k5	0.211013200662333	0.0260416666666667	24	21	30.736190399239	0.166155283930943
10:20010927-20012014	ENSMUSG00000071369	Map3k5	1	1	24	21	19.7122660074589	0.141944032290749
10:20012629-20013142	ENSMUSG00000071369	Map3k5	1	1	21	10.5	7.33459798042976	0.088525691656713
10:20031906-20032356	ENSMUSG00000071369	Map3k5	1	1	21	19.5	18.5428110718197	0.242532357557558
10:20040119-20040623	ENSMUSG00000071369	Map3k5	0.119668941831145	0.00595238095238095	21	15	33.6189287962481	0.22323035435712
10:20045454-20046875	ENSMUSG00000019996	Map7	0.211013200662333	0.0260416666666667	21	7.5	100.282322567246	0.132830426109715
10:20064443-20065056	ENSMUSG00000019996	Map7	0.96206205866377	0.467261904761905	21	6	28.6346281814799	0.0904650947614329
10:20066290-20066929	ENSMUSG00000019996	Map7	0.119668941831145	0.00595238095238095	21	12	13.3174159920937	0.182845744629724
10:20071662-20072220	ENSMUSG00000019996	Map7	1	1	21	7.5	17.5690884348723	0.108918403126991
10:20073246-20073664	ENSMUSG00000019996	Map7	0.599439242160279	0.212053571428571	21	18	8.29856789577219	0.0720652122667523
10:20075778-20077885	ENSMUSG00000019996	Map7	1	1	21	6	119.266685287754	0.0539851072057338
10:20077952-20078668	ENSMUSG00000019996	Map7	1	0.915178571428571	24	13.5	13.2751008275291	0.160060256921526
10:20088635-20089197	ENSMUSG00000019996	Map7	0.360924520879993	0.0825892857142857	24	15	84.1464458508863	0.582344893891152
10:20104419-20105104	ENSMUSG00000019996	Map7	0.96206205866377	0.467261904761905	21	1.5	28.4830347912677	0.0737338036575885
10:20113318-20113779	ENSMUSG00000019996	Map7	1	0.915178571428571	21	13.5	19.1981296128082	0.187218353004452
10:20119512-20120398	ENSMUSG00000019996	Map7	0.360924520879993	0.0825892857142857	24	15	13.7687804352893	0.11157860751936
10:20184250-20184926	ENSMUSG00000019996	Map7	0.96206205866377	0.467261904761905	21	6	35.3357827215427	0.161878405966505
10:20186821-20187243	ENSMUSG00000110754	4930405J17Rik	1	0.915178571428571	21	13.5	8.58585681829606	0.114412746200586
10:20220557-20221044	NA	NA	1	1	24	0	13.5479397640429	0.0959490212510628
10:20234306-20234979	NA	NA	1	1	24	0	24.2497507612807	0.078547916529921
10:20262036-20262387	ENSMUSG00000098887	Mir6413	0.96206205866377	0.467261904761905	24	22.5	14.6762506421359	0.186382238025299
10:20311053-20313277	ENSMUSG00000037608	Bclaf1	0.96206205866377	0.467261904761905	24	22.5	36.7633422173997	0.0274197236385315
10:20326462-20327652	ENSMUSG00000037608	Bclaf1	0.96206205866377	0.467261904761905	24	21	15.6415978140568	0.120149974276939
10:20330154-20332434	ENSMUSG00000019992	Mtfr2	0.96206205866377	0.467261904761905	24	22.5	28.986647280739	0.0469476166532439
10:20345457-20346251	ENSMUSG00000019992	Mtfr2	0.360924520879993	0.0825892857142857	24	18	36.8463439526543	0.128886640058306
10:20347439-20347962	ENSMUSG00000019992	Mtfr2	1	1	24	12	20.3717949017225	0.117958886789502
10:20438555-20439156	ENSMUSG00000019992	Mtfr2	0.119668941831145	0.00595238095238095	21	12	9.39149616630347	0.0933858516711191
10:20478024-20479120	ENSMUSG00000019990	Pde7b	0.211013200662333	0.0260416666666667	21	7.5	184.374244893413	0.231946976283055
10:20479380-20479999	ENSMUSG00000019990	Pde7b	0.599439242160279	0.212053571428571	21	12	8.76188233187017	0.0837251506988921
10:20485848-20487382	ENSMUSG00000019990	Pde7b	0.211013200662333	0.0260416666666667	24	7.5	298.221723420175	0.142181361916279
10:20487599-20489833	ENSMUSG00000019990	Pde7b	0.96206205866377	0.467261904761905	21	10.5	67.5531702339065	0.0778474905396895
10:20490165-20490785	ENSMUSG00000019990	Pde7b	1	1	21	6	23.7511996183113	0.151853105893074
10:20494931-20496024	ENSMUSG00000019990	Pde7b	1	1	24	9	38.8592266800596	0.096646316943408
10:20496345-20497073	ENSMUSG00000019990	Pde7b	0.96206205866377	0.467261904761905	21	7.5	38.9725871040762	0.327359981929132
10:20503341-20506189	ENSMUSG00000019990	Pde7b	0.211013200662333	0.0260416666666667	21	7.5	488.551544381445	0.266775540976314
10:20506984-20508720	ENSMUSG00000019990	Pde7b	1	1	21	6	53.8917392945948	0.129285403096621
10:20513497-20514667	ENSMUSG00000019990	Pde7b	0.96206205866377	0.467261904761905	21	9	65.2351586991899	0.234274735052301
10:20516671-20519106	ENSMUSG00000019990	Pde7b	1	1	24	9	73.5175299417903	0.0584560814935695
10:20550496-20551255	ENSMUSG00000019990	Pde7b	1	0.915178571428571	21	10.5	17.4226406452558	0.0802016334157507
10:20553890-20554527	ENSMUSG00000019990	Pde7b	0.211013200662333	0.0260416666666667	24	22.5	30.8814367109687	0.253329953010444
10:20560121-20561692	ENSMUSG00000019990	Pde7b	0.0936267006802721	0.000744047619047619	21	7.5	299.479489111308	0.321152626424441
10:20568567-20568998	ENSMUSG00000019990	Pde7b	1	0.915178571428571	21	9	14.0036789738187	0.178231301063792
10:20571560-20571814	ENSMUSG00000019990	Pde7b	1	1	21	6	7.41558053434301	0.128758307123052
10:20630192-20630843	ENSMUSG00000019990	Pde7b	1	1	21	7.5	14.108629495893	0.0620685008858876
10:20632207-20633002	ENSMUSG00000019990	Pde7b	0.96206205866377	0.467261904761905	21	13.5	25.80778021647	0.156651986461906
10:20636240-20637166	ENSMUSG00000019990	Pde7b	0.211013200662333	0.0260416666666667	24	15	71.7429452051017	0.478861312524499
10:20673427-20674643	ENSMUSG00000019990	Pde7b	0.360924520879993	0.0825892857142857	21	7.5	207.742497496482	0.356895102519535
10:20675187-20675785	ENSMUSG00000019990	Pde7b	0.119668941831145	0.00595238095238095	21	7.5	56.0977498951602	0.266655585767984
10:20686837-20687202	ENSMUSG00000019990	Pde7b	0.0936267006802721	0.000744047619047619	24	12	25.9357987213427	0.358083398651555
10:20692270-20692855	ENSMUSG00000019990	Pde7b	1	1	21	9	14.1194987082452	0.146343771504774
10:20722611-20725787	ENSMUSG00000019990	Pde7b	1	1	24	18	110.381783606577	0.114853213523683
10:20739717-20740484	ENSMUSG00000019990	Pde7b	1	1	21	9	55.3326990208848	0.213417989701907
10:20749728-20750644	ENSMUSG00000019990	Pde7b	0.119668941831145	0.00595238095238095	24	10.5	51.2560639817635	0.206573640031566
10:20777049-20777478	ENSMUSG00000019990	Pde7b	1	1	21	9	5.80115101217179	0.121942665737956
10:20951864-20952786	ENSMUSG00000019986	Ahi1	1	1	21	9	23.4748845672717	0.0506335785865563
10:20972404-20973143	ENSMUSG00000019986	Ahi1	0.360924520879993	0.0825892857142857	24	16.5	33.0193182562869	0.215227795357223
10:21045532-21047476	ENSMUSG00000019986	Ahi1	0.96206205866377	0.467261904761905	21	4.5	25.2796438601301	0.022224779328382
10:21053263-21053731	ENSMUSG00000019986	Ahi1	1	1	21	3	9.61344083463137	0.112029502490852
10:21144808-21145060	ENSMUSG00000019982	Myb	0.211013200662333	0.0260416666666667	24	19.5	8.98518063703992	0.144160176435344
10:21295409-21296339	ENSMUSG00000019977	Hbs1l	1	1	21	16.5	43.5642483911754	0.110718531801292
10:21369429-21369997	ENSMUSG00000037542	Aldh8a1	0.96206205866377	0.467261904761905	21	19.5	13.7415685774599	0.182963435856426
10:21545361-21545961	ENSMUSG00000050844	1700020N01Rik	0.96206205866377	0.467261904761905	24	6	15.1935108971937	0.167133736819905
10:21553259-21554227	ENSMUSG00000050844	1700020N01Rik	0.211013200662333	0.0260416666666667	21	13.5	149.222903322587	0.546912922100632
10:21573393-21574534	ENSMUSG00000050844	1700020N01Rik	1	1	21	9	47.9915959964417	0.106489533473669
10:21594903-21595652	ENSMUSG00000050844	1700020N01Rik	1	0.915178571428571	24	21	44.8747131120185	0.198720495498972
10:21600937-21601477	ENSMUSG00000050844	1700020N01Rik	0.599439242160279	0.212053571428571	24	21	17.7269647857723	0.115994122787832
10:21604923-21605942	ENSMUSG00000050844	1700020N01Rik	1	1	21	13.5	50.773488191257	0.086814830106246
10:21606897-21607547	ENSMUSG00000050844	1700020N01Rik	0.96206205866377	0.467261904761905	21	15	15.7447406828331	0.0984153685406755
10:21608828-21610987	ENSMUSG00000050844	1700020N01Rik	0.599439242160279	0.212053571428571	21	15	87.6881804477783	0.0513250262962402
10:21627595-21629139	ENSMUSG00000050844	1700020N01Rik	0.599439242160279	0.212053571428571	21	15	70.9710499749003	0.13085272588405
10:21678505-21679686	ENSMUSG00000056716	Gm5420	0.599439242160279	0.212053571428571	24	9	80.1218017697591	0.225050584202604
10:21701371-21702060	ENSMUSG00000056716	Gm5420	1	1	24	9	26.4283248633797	0.206175352818883
10:21783390-21784078	ENSMUSG00000056716	Gm5420	1	1	24	9	35.9985944305173	0.346831212248881
10:21857544-21858232	ENSMUSG00000019970	Sgk1	1	1	21	9	49.6709371092572	0.120734557932977
10:21922837-21924016	ENSMUSG00000019970	Sgk1	0.599439242160279	0.212053571428571	21	15	17.4961587635786	0.0702276141424713
10:21952356-21952907	ENSMUSG00000019970	Sgk1	1	1	24	9	58.6818055330533	0.244187979057872
10:21991478-21991850	ENSMUSG00000019970	Sgk1	0.96206205866377	0.467261904761905	24	6	22.4501486538098	0.216002125314112
10:21992969-21994919	ENSMUSG00000019970	Sgk1	0.599439242160279	0.212053571428571	21	16.5	140.388910153925	0.140330721906278
10:22007191-22007598	ENSMUSG00000019970	Sgk1	1	1	21	12	11.2079059943954	0.185623817036349
10:22148598-22149095	ENSMUSG00000097327	E030030I06Rik	0.211013200662333	0.0260416666666667	24	22.5	16.8479299402714	0.086767609774486
10:22361413-22361846	ENSMUSG00000078452	Raet1d	0.360924520879993	0.0825892857142857	24	21	7.18037451740315	0.149614106166734
10:22460913-22461351	ENSMUSG00000096937	Gm10825	0.119668941831145	0.00595238095238095	21	0	13.347348765104	0.2278393885222
10:22472479-22472889	ENSMUSG00000096937	Gm10825	0.360924520879993	0.0825892857142857	21	1.5	33.9613667061154	0.126686044237621
10:22556334-22556989	ENSMUSG00000037490	Slc2a12	0.360924520879993	0.0825892857142857	21	18	43.5180125333299	0.277603520500466
10:22567395-22567985	ENSMUSG00000037490	Slc2a12	1	1	21	19.5	22.4768488943734	0.180562219746637
10:22581308-22581883	ENSMUSG00000037490	Slc2a12	1	1	21	4.5	24.2971983746471	0.158500449023917
10:22587905-22588581	ENSMUSG00000037490	Slc2a12	0.0936267006802721	0.000744047619047619	24	1.5	110.281793657109	0.247627011858894
10:22591786-22592863	ENSMUSG00000037490	Slc2a12	0.360924520879993	0.0825892857142857	21	19.5	131.319514607299	0.371569228612292
10:22621388-22621988	ENSMUSG00000037490	Slc2a12	0.599439242160279	0.212053571428571	21	19.5	18.5994885126454	0.11396681855878
10:22644771-22645514	ENSMUSG00000037490	Slc2a12	0.119668941831145	0.00595238095238095	24	19.5	51.5837293149105	0.179538548123094
10:22648507-22648986	ENSMUSG00000037490	Slc2a12	1	1	21	18	10.7394085752606	0.0752949079119826
10:22658425-22659051	ENSMUSG00000037490	Slc2a12	1	1	24	0	8.92913137384998	0.040790567433941
10:22730946-22732342	ENSMUSG00000071359	Tbpl1	0.96206205866377	0.467261904761905	24	22.5	53.4552442114402	0.0601961541539029
10:23003826-23004226	ENSMUSG00000045680	Tcf21	1	0.915178571428571	21	19.5	5.00633590823428	0.129846632401614
10:23171152-23172187	ENSMUSG00000010461	Eya4	1	1	21	18	49.4257990004348	0.17978389510106
10:23176687-23177010	ENSMUSG00000010461	Eya4	1	1	21	18	6.42146162520041	0.104472831506377
10:23362373-23362963	ENSMUSG00000010461	Eya4	1	1	21	6	6.20819126273336	0.0901473102073844
10:23394046-23395356	ENSMUSG00000010461	Eya4	0.599439242160279	0.212053571428571	24	18	66.7543321132652	0.178434823767655
10:23480520-23481378	ENSMUSG00000010461	Eya4	1	0.915178571428571	24	21	34.8964175039935	0.280942355414482
10:23541734-23543174	ENSMUSG00000010461	Eya4	0.360924520879993	0.0825892857142857	21	16.5	83.2648009948145	0.199225644478475
10:23543830-23544648	ENSMUSG00000010461	Eya4	0.599439242160279	0.212053571428571	24	13.5	39.8973956500176	0.220343373730034
10:23548765-23550237	ENSMUSG00000010461	Eya4	0.360924520879993	0.0825892857142857	21	13.5	51.6104313939464	0.0405469272217141
10:23560280-23560605	ENSMUSG00000010461	Eya4	1	0.915178571428571	21	12	5.64668735059449	0.148010757566792
10:23574610-23575549	ENSMUSG00000070063	Snora33	1	1	21	15	15.9333991252368	0.189123334268416
10:23628987-23629859	ENSMUSG00000070063	Snora33	0.211013200662333	0.0260416666666667	21	4.5	69.3807938430117	0.166938898670315
10:23663675-23664096	ENSMUSG00000070063	Snora33	1	1	24	3	8.36310242663756	0.150169536626494
10:23744153-23744597	ENSMUSG00000070063	Snora33	1	0.915178571428571	21	18	26.283836491521	0.483607126180733
10:23754118-23754581	ENSMUSG00000070063	Snora33	1	1	21	3	23.8876277302911	0.296274610502368
10:23761680-23762725	ENSMUSG00000070063	Snora33	0.96206205866377	0.467261904761905	21	16.5	72.3338940765522	0.313702105766867
10:23782483-23783312	ENSMUSG00000070063	Snora33	1	1	24	12	20.8669060913621	0.0989006789136248
10:23786854-23789105	ENSMUSG00000061983	Rps12	0.211013200662333	0.0260416666666667	24	18	111.605464238759	0.145689191942981
10:23795019-23797437	ENSMUSG00000037455	Slc18b1	0.599439242160279	0.212053571428571	24	18	183.256146594303	0.0896689407416261
10:23838885-23839490	ENSMUSG00000020010	Vnn3	0.96206205866377	0.467261904761905	24	15	23.6056893060346	0.202436770960362
10:23848066-23848707	ENSMUSG00000020010	Vnn3	1	1	24	18	9.77233194739827	0.0875948031175097
10:23851064-23852425	ENSMUSG00000020010	Vnn3	1	1	21	13.5	36.8938640888156	0.0988719035614818
10:23894665-23895992	ENSMUSG00000037440	Vnn1	1	0.915178571428571	21	16.5	22.3531088143854	0.101786366029342
10:23922373-23923282	ENSMUSG00000056379	Taar1	0.96206205866377	0.467261904761905	21	0	49.9606264670194	0.240020289550015
10:23923644-23924844	ENSMUSG00000056379	Taar1	1	1	21	1.5	91.9280543470287	0.181716056680518
10:24149130-24149777	ENSMUSG00000019998	Stx7	0.599439242160279	0.212053571428571	24	21	23.9606772710028	0.0909833386530765
10:24192652-24193004	ENSMUSG00000020000	Moxd1	1	0.915178571428571	21	1.5	1.07000908655176	0.0196828164279459
10:24210028-24211120	ENSMUSG00000020000	Moxd1	0.599439242160279	0.212053571428571	24	21	7.37987658921284	0.0437152717947449
10:24471341-24472158	ENSMUSG00000019997	Ctgf	1	1	21	1.5	26.492318746233	0.178851703144823
10:24638009-24639079	NA	NA	1	0.915178571428571	24	7.5	37.0107667451111	0.158430089037112
10:24869745-24870197	ENSMUSG00000019984	Med23	1	0.915178571428571	24	19.5	7.39170354896597	0.0244035925921596
10:24951452-24951930	ENSMUSG00000019987	Arg1	1	1	24	15	9.86410530108949	0.163564544460737
10:25154312-25154787	ENSMUSG00000039166	Akap7	1	1	21	1.5	13.2970848628463	0.188160888180217
10:25257348-25258003	ENSMUSG00000039166	Akap7	1	1	24	0	8.32201919753268	0.0282870543987595
10:25280024-25280654	ENSMUSG00000039166	Akap7	0.599439242160279	0.212053571428571	24	16.5	17.3298136565723	0.077496209309719
10:25281608-25282192	ENSMUSG00000039166	Akap7	0.211013200662333	0.0260416666666667	21	19.5	33.2362743035198	0.311696604203021
10:25285215-25285757	ENSMUSG00000039166	Akap7	0.599439242160279	0.212053571428571	24	19.5	13.9082378224049	0.144430851232319
10:25295034-25299241	ENSMUSG00000039166	Akap7	1	1	21	16.5	139.728872737444	0.034945021986771
10:25325572-25326118	ENSMUSG00000039166	Akap7	0.119668941831145	0.00595238095238095	24	13.5	55.7303260689349	0.409584497040439
10:25359305-25360926	ENSMUSG00000019978	Epb41l2	0.360924520879993	0.0825892857142857	24	21	42.1143393841576	0.0524523957976119
10:25361244-25362979	ENSMUSG00000019978	Epb41l2	0.119668941831145	0.00595238095238095	24	18	87.065444928856	0.343693066969782
10:25369202-25370380	ENSMUSG00000019978	Epb41l2	0.360924520879993	0.0825892857142857	21	18	87.0196981676145	0.297045530113384
10:25371575-25372931	ENSMUSG00000019978	Epb41l2	0.360924520879993	0.0825892857142857	21	18	227.727362007356	0.483419088813959
10:25380508-25382260	ENSMUSG00000019978	Epb41l2	0.360924520879993	0.0825892857142857	24	18	77.2735421662582	0.237229407027693
10:25392087-25393981	ENSMUSG00000019978	Epb41l2	0.119668941831145	0.00595238095238095	24	16.5	106.614755357887	0.305406760066718
10:25395027-25396563	ENSMUSG00000019978	Epb41l2	1	0.915178571428571	21	13.5	73.9808398357133	0.0767488556109717
10:25397828-25401526	ENSMUSG00000019978	Epb41l2	0.360924520879993	0.0825892857142857	21	16.5	203.943293315536	0.152944068691525
10:25408271-25408881	ENSMUSG00000019978	Epb41l2	0.599439242160279	0.212053571428571	21	18	22.3268931299745	0.330237835463553
10:25410615-25411413	ENSMUSG00000019978	Epb41l2	0.599439242160279	0.212053571428571	24	21	17.3886517824469	0.137197280740411
10:25413368-25414452	ENSMUSG00000019978	Epb41l2	0.211013200662333	0.0260416666666667	21	18	33.9107816384024	0.304762882477631
10:25430775-25431983	ENSMUSG00000019978	Epb41l2	0.360924520879993	0.0825892857142857	21	16.5	37.3133700373194	0.135789222440265
10:25435752-25441761	ENSMUSG00000019978	Epb41l2	1	1	21	18	118.22225459144	0.0454495430089472
10:25482492-25483318	ENSMUSG00000096546	Smlr1	1	0.915178571428571	21	18	38.2965242795905	0.115750108288796
10:25510355-25510954	ENSMUSG00000096546	Smlr1	1	0.915178571428571	24	16.5	10.3705556195066	0.0705142079999633
10:25513738-25514222	ENSMUSG00000096546	Smlr1	1	1	21	4.5	21.2193186907627	0.142252155551545
10:25526070-25526489	ENSMUSG00000096546	Smlr1	1	1	24	15	14.2579773668576	0.153883206023124
10:26373015-26374778	ENSMUSG00000039089	L3mbtl3	0.599439242160279	0.212053571428571	24	18	117.855712289956	0.273766539957736
10:26374976-26375464	ENSMUSG00000039089	L3mbtl3	1	1	24	18	24.5363424981766	0.214525649903031
10:26564334-26564893	ENSMUSG00000098179	Gm8709	0.119668941831145	0.00595238095238095	24	19.5	20.8463029346956	0.195231031075816
10:26759826-26760349	ENSMUSG00000039031	Arhgap18	0.96206205866377	0.467261904761905	24	3	24.1254928075055	0.243746273742739
10:26772167-26773726	ENSMUSG00000039031	Arhgap18	0.119668941831145	0.00595238095238095	21	18	111.554724674174	0.223758275749665
10:26777140-26777818	ENSMUSG00000039031	Arhgap18	0.599439242160279	0.212053571428571	24	16.5	20.2609851210066	0.254957450680995
10:26799512-26799920	ENSMUSG00000039031	Arhgap18	0.360924520879993	0.0825892857142857	24	6	8.39578456327212	0.164033399666075
10:26828376-26829225	ENSMUSG00000039031	Arhgap18	1	1	24	6	54.2116315574588	0.202709408119527
10:26833376-26833892	ENSMUSG00000039031	Arhgap18	1	1	21	10.5	7.24460159303562	0.125991064252553
10:26841523-26841967	ENSMUSG00000039031	Arhgap18	1	0.915178571428571	24	0	12.6164964848073	0.236355566826538
10:27222563-27223461	ENSMUSG00000101636	4930579H20Rik	1	1	24	0	39.7909965787822	0.0557867629933064
10:27326313-27326836	ENSMUSG00000101636	4930579H20Rik	1	1	21	9	6.35260596877638	0.1623103223287
10:28074263-28075057	ENSMUSG00000019889	Ptprk	1	1	24	21	15.9437307870587	0.073768971483609
10:28180950-28181766	ENSMUSG00000019889	Ptprk	1	1	21	9	17.6596904073079	0.23204498889225
10:29224775-29226534	ENSMUSG00000004360	9330159F19Rik	0.211013200662333	0.0260416666666667	21	0	114.719699984303	0.136575100497429
10:29281101-29282181	ENSMUSG00000019883	Echdc1	0.96206205866377	0.467261904761905	21	19.5	25.107801524847	0.132092793641209
10:29304665-29307188	ENSMUSG00000019883	Echdc1	1	0.915178571428571	21	19.5	37.6863774613167	0.0366612457893275
10:29307917-29308572	ENSMUSG00000019883	Echdc1	0.119668941831145	0.00595238095238095	21	0	17.4099611554677	0.200857119605717
10:29311250-29314343	ENSMUSG00000019883	Echdc1	1	1	21	0	125.272148525828	0.0518171585028981
10:29314582-29315805	ENSMUSG00000019883	Echdc1	0.96206205866377	0.467261904761905	21	16.5	52.3782551379635	0.299433197801429
10:29351356-29351939	ENSMUSG00000038876	Rnf146	1	1	24	3	35.4045481513309	0.11341956738029
10:29352380-29352930	ENSMUSG00000038876	Rnf146	1	0.915178571428571	21	13.5	7.26817219554121	0.098529336498314
10:29361132-29362663	ENSMUSG00000038876	Rnf146	0.96206205866377	0.467261904761905	24	18	48.4324613740622	0.0675130707221202
10:29409434-29409866	ENSMUSG00000038876	Rnf146	1	1	21	1.5	3.42540430598351	0.0664044912032196
10:29414240-29415048	ENSMUSG00000038876	Rnf146	1	1	21	9	34.4780788098944	0.0982532583496619
10:29415154-29415989	ENSMUSG00000038876	Rnf146	0.360924520879993	0.0825892857142857	24	13.5	19.5432203998289	0.197381780424397
10:29493956-29494607	ENSMUSG00000019880	Rspo3	1	1	21	6	16.0555144573179	0.082320959600015
10:29554095-29554829	ENSMUSG00000019880	Rspo3	0.96206205866377	0.467261904761905	21	1.5	35.6997338062475	0.183532832650072
10:29671827-29672633	ENSMUSG00000019880	Rspo3	0.119668941831145	0.00595238095238095	24	15	77.0789865611712	0.708670761279641
10:30522002-30522478	ENSMUSG00000019792	Trmt11	0.599439242160279	0.212053571428571	21	0	9.29445409730542	0.184883396427243
10:30600440-30601073	ENSMUSG00000019792	Trmt11	0.0936267006802721	0.000744047619047619	24	19.5	16.4287689917034	0.0580301177480508
10:30617745-30619173	ENSMUSG00000019791	Hint3	0.96206205866377	0.467261904761905	21	0	27.8557804114169	0.0397773982374535
10:30647479-30647895	ENSMUSG00000039697	Ncoa7	1	1	21	6	2.91159222000346	0.0760521180658605
10:30650909-30651218	ENSMUSG00000039697	Ncoa7	1	1	21	15	4.30886243895255	0.126257969820594
10:30654251-30654817	ENSMUSG00000039697	Ncoa7	1	1	21	1.5	10.0192153107512	0.08638853026181
10:30662459-30662755	ENSMUSG00000039697	Ncoa7	0.96206205866377	0.467261904761905	24	6	9.23035007179588	0.17671080350657
10:30666675-30667525	ENSMUSG00000039697	Ncoa7	0.360924520879993	0.0825892857142857	21	18	22.3649013572765	0.364165754068084
10:30683331-30684029	ENSMUSG00000039697	Ncoa7	1	1	21	19.5	13.9441562732806	0.134142291463854
10:30712527-30713368	ENSMUSG00000039697	Ncoa7	0.96206205866377	0.467261904761905	24	21	14.8173803237939	0.208693540911499
10:30714293-30715501	ENSMUSG00000039697	Ncoa7	0.211013200662333	0.0260416666666667	21	16.5	25.2323585638484	0.242816287008007
10:30725847-30726452	ENSMUSG00000039697	Ncoa7	0.360924520879993	0.0825892857142857	24	18	23.0768935625535	0.335799340245908
10:30726659-30727861	ENSMUSG00000039697	Ncoa7	0.360924520879993	0.0825892857142857	21	18	27.617507852503	0.242205724272959
10:30728725-30730409	ENSMUSG00000039697	Ncoa7	0.211013200662333	0.0260416666666667	21	18	159.7886825771	0.266967422405747
10:30731184-30732320	ENSMUSG00000039697	Ncoa7	0.599439242160279	0.212053571428571	21	15	57.498428099744	0.126870793980997
10:30733049-30734082	ENSMUSG00000039697	Ncoa7	1	1	21	18	33.0990430273862	0.0985229241885969
10:30735086-30736071	ENSMUSG00000039697	Ncoa7	0.599439242160279	0.212053571428571	21	19.5	31.4726918420844	0.179218232440057
10:30738691-30741055	ENSMUSG00000039697	Ncoa7	0.119668941831145	0.00595238095238095	21	13.5	100.340620599502	0.105569747606373
10:30743208-30743863	ENSMUSG00000039697	Ncoa7	0.599439242160279	0.212053571428571	24	18	10.7923789025978	0.155132095089118
10:30744800-30747132	ENSMUSG00000039697	Ncoa7	0.599439242160279	0.212053571428571	24	18	109.379069765128	0.158986926627149
10:30749290-30750549	ENSMUSG00000039697	Ncoa7	1	1	21	10.5	83.5175541398469	0.102490406017255
10:30751828-30753243	ENSMUSG00000039697	Ncoa7	1	1	24	3	69.5366706742979	0.0631410318960441
10:30755646-30756823	ENSMUSG00000039697	Ncoa7	0.360924520879993	0.0825892857142857	24	21	40.1511460096144	0.178098336252916
10:30759032-30761091	ENSMUSG00000039697	Ncoa7	1	1	21	3	55.1268318923903	0.19740752457302
10:30764676-30765140	ENSMUSG00000039697	Ncoa7	0.211013200662333	0.0260416666666667	24	21	8.85678854096875	0.169640136287661
10:30767648-30769496	ENSMUSG00000039697	Ncoa7	0.360924520879993	0.0825892857142857	21	6	101.943172201308	0.0537430117044533
10:30769722-30770227	ENSMUSG00000039697	Ncoa7	0.360924520879993	0.0825892857142857	24	21	7.64746015516163	0.120901872595873
10:30772893-30775198	ENSMUSG00000039697	Ncoa7	0.0936267006802721	0.000744047619047619	21	18	134.182278556585	0.175016447469623
10:30781847-30782118	ENSMUSG00000039697	Ncoa7	1	0.915178571428571	21	1.5	6.81010957830986	0.161998797121825
10:30796116-30798517	ENSMUSG00000039697	Ncoa7	1	1	21	1.5	35.8862890933673	0.0677924183828659
10:30801888-30804040	ENSMUSG00000039697	Ncoa7	0.360924520879993	0.0825892857142857	24	21	124.649630458071	0.142790973661181
10:30809619-30811202	ENSMUSG00000039697	Ncoa7	0.599439242160279	0.212053571428571	21	18	42.266799557999	0.0392976712258507
10:30842557-30843371	ENSMUSG00000019789	Hey2	1	1	24	15	14.4410293577889	0.0421248505709915
10:30909719-30910417	ENSMUSG00000019789	Hey2	0.360924520879993	0.0825892857142857	24	19.5	28.3713064498262	0.144575936940258
10:30937039-30937948	ENSMUSG00000019789	Hey2	1	1	21	10.5	45.6793607612396	0.193567008172397
10:30965752-30967522	ENSMUSG00000019789	Hey2	0.96206205866377	0.467261904761905	21	13.5	113.803539354931	0.12471523148754
10:30968472-30970533	ENSMUSG00000019789	Hey2	1	0.915178571428571	21	15	78.6791400970904	0.146866202793138
10:30972224-30972746	ENSMUSG00000019789	Hey2	1	1	21	15	9.12704130571598	0.167451568075284
10:30979680-30980726	ENSMUSG00000019789	Hey2	0.119668941831145	0.00595238095238095	24	16.5	39.3063269105805	0.33934270825323
10:30988497-30989110	ENSMUSG00000019789	Hey2	0.599439242160279	0.212053571428571	24	15	19.8165067192216	0.14438275960177
10:30991109-30991692	ENSMUSG00000019789	Hey2	1	0.915178571428571	24	18	10.8249390626437	0.165171968960403
10:30996468-30997644	ENSMUSG00000019789	Hey2	0.211013200662333	0.0260416666666667	21	18	46.6939609902746	0.222483893733889
10:31023264-31023812	ENSMUSG00000019789	Hey2	1	1	21	9	13.7909971884761	0.144061857209947
10:31085932-31086243	ENSMUSG00000000295	Hddc2	1	1	24	3	11.6489119360406	0.219823735068641
10:31132768-31134168	ENSMUSG00000000295	Hddc2	0.96206205866377	0.467261904761905	24	18	66.6013710881106	0.164326668838172
10:31173067-31173608	ENSMUSG00000000295	Hddc2	1	1	24	18	16.7631282376883	0.0997115627290936
10:31260770-31261680	ENSMUSG00000000295	Hddc2	0.360924520879993	0.0825892857142857	24	4.5	71.539707927214	0.184981948919031
10:31262004-31262556	ENSMUSG00000000295	Hddc2	1	1	21	9	14.2284877113043	0.111631307326063
10:31312878-31313823	ENSMUSG00000000295	Hddc2	0.599439242160279	0.212053571428571	21	19.5	25.3534388899297	0.0879912564814687
10:31390780-31391297	NA	NA	0.0936267006802721	0.000744047619047619	24	16.5	55.3942832052891	0.243182445547563
10:31445700-31446196	ENSMUSG00000000296	Tpd52l1	0.119668941831145	0.00595238095238095	24	18	23.3838348747593	0.156691140351827
10:31459216-31459785	ENSMUSG00000000296	Tpd52l1	1	1	21	18	13.1356410203943	0.0921008937614893
10:31496908-31497344	ENSMUSG00000000296	Tpd52l1	1	1	21	0	3.91821145736298	0.0734323132614253
10:31555545-31555961	ENSMUSG00000063760	Rnf217	1	1	21	13.5	7.30582801533032	0.123751036388265
10:31567498-31567988	ENSMUSG00000063760	Rnf217	1	1	24	21	5.13483416018218	0.0875608250334339
10:31573245-31573948	ENSMUSG00000063760	Rnf217	1	1	21	16.5	19.2138638096326	0.0424102109749297
10:31575088-31575679	ENSMUSG00000063760	Rnf217	1	1	21	3	5.81556149258495	0.0897630497666634
10:31580122-31580756	ENSMUSG00000063760	Rnf217	1	1	21	12	15.1640471791425	0.0818870170509242
10:31584620-31585169	ENSMUSG00000063760	Rnf217	0.96206205866377	0.467261904761905	24	18	7.90089043342021	0.111138599171194
10:31586583-31588061	ENSMUSG00000063760	Rnf217	0.211013200662333	0.0260416666666667	24	15	61.7869857403069	0.144040135440763
10:31592491-31594510	ENSMUSG00000063760	Rnf217	1	1	21	18	30.1618654128969	0.0518195861577264
10:31597841-31598349	ENSMUSG00000063760	Rnf217	0.360924520879993	0.0825892857142857	21	16.5	13.5368518537594	0.243644794806694
10:31606732-31608549	ENSMUSG00000063760	Rnf217	1	1	21	16.5	87.1162738962376	0.160132401575375
10:31608772-31609964	ENSMUSG00000063760	Rnf217	0.96206205866377	0.467261904761905	24	18	66.8824229520318	0.210412946370281
10:32132158-32132806	ENSMUSG00000063760	Rnf217	1	1	21	12	12.6869644680484	0.135857811423853
10:3228350-3229408	ENSMUSG00000091618	H60c	1	1	24	15	43.5882199835068	0.0611677983217325
10:3265489-3266202	ENSMUSG00000091618	H60c	1	0.915178571428571	21	13.5	24.6163263922867	0.226731118008774
10:3271059-3271903	ENSMUSG00000091618	H60c	1	1	21	7.5	41.4251344474428	0.0361025702858057
10:3272243-3272650	ENSMUSG00000091618	H60c	1	1	21	6	12.1430028894008	0.238452830103486
10:3280879-3281572	ENSMUSG00000091618	H60c	1	0.915178571428571	21	6	36.1006107587561	0.0998974419439562
10:3307752-3308224	ENSMUSG00000091618	H60c	0.211013200662333	0.0260416666666667	21	18	14.2968581522307	0.281392645202988
10:33179417-33180713	ENSMUSG00000112707	D830005E20Rik	1	1	21	7.5	113.840422278412	0.0719112324027059
10:33231425-33232495	ENSMUSG00000112707	D830005E20Rik	0.599439242160279	0.212053571428571	24	22.5	38.1331777642463	0.171187021597771
10:3342541-3342971	ENSMUSG00000040653	Ppp1r14c	0.211013200662333	0.0260416666666667	21	0	11.3797589557986	0.19539617653193
10:33914751-33915441	ENSMUSG00000039552	Rsph4a	1	1	24	21	12.6950040992801	0.184011984583353
10:33950986-33951399	ENSMUSG00000039531	Zup1	1	1	24	0	18.9053579476879	0.097986369097757
10:33993874-33995314	ENSMUSG00000112280	A830082N09Rik	1	1	21	6	12.0795744980076	0.0643821680867787
10:34018978-34020183	ENSMUSG00000019782	Rwdd1	0.360924520879993	0.0825892857142857	24	1.5	32.4185800405973	0.056090222461492
10:34096338-34096818	ENSMUSG00000049872	Calhm5	0.360924520879993	0.0825892857142857	24	19.5	26.0390390487434	0.248944227182541
10:34127308-34129378	ENSMUSG00000046031	Calhm6	0.96206205866377	0.467261904761905	24	18	98.1659529667466	0.0620619626817269
10:34139652-34140430	ENSMUSG00000046031	Calhm6	1	1	21	1.5	35.4187703275688	0.11553634253129
10:34143340-34143865	ENSMUSG00000046031	Calhm6	0.599439242160279	0.212053571428571	21	0	7.54804216436861	0.0864006555830801
10:34183652-34184264	ENSMUSG00000039497	Dse	1	1	24	15	11.2636398997973	0.0569846156029414
10:34184618-34185991	ENSMUSG00000039497	Dse	1	1	24	15	31.339659542247	0.0835445412518843
10:34194360-34195210	ENSMUSG00000039497	Dse	1	0.915178571428571	21	18	64.3050263291685	0.311147574133927
10:34200871-34201139	ENSMUSG00000039497	Dse	1	1	21	18	2.15227437630753	0.0635580910374783
10:34206383-34208398	ENSMUSG00000039497	Dse	0.360924520879993	0.0825892857142857	24	21	90.5009731508059	0.170820653910379
10:34211576-34212078	ENSMUSG00000039497	Dse	1	1	24	6	13.8979315443538	0.108100779152888
10:34236492-34236852	ENSMUSG00000039497	Dse	1	1	21	4.5	12.9397865587957	0.151078452947013
10:34267846-34268632	ENSMUSG00000047514	Tspyl1	0.599439242160279	0.212053571428571	24	21	18.7379707635556	0.317379015814785
10:34269028-34269884	ENSMUSG00000047514	Tspyl1	1	0.915178571428571	21	0	43.1012707763668	0.277795930172613
10:34271577-34272193	ENSMUSG00000047514	Tspyl1	0.211013200662333	0.0260416666666667	21	18	23.1139932902901	0.194924036664696
10:3427499-3428073	ENSMUSG00000040653	Ppp1r14c	0.211013200662333	0.0260416666666667	24	21	21.8707376173734	0.277887506829584
10:34280701-34283072	ENSMUSG00000047514	Tspyl1	0.599439242160279	0.212053571428571	21	19.5	73.3737736513965	0.120217026878097
10:34295957-34296447	ENSMUSG00000039485	Tspyl4	0.599439242160279	0.212053571428571	21	6	9.33538224780886	0.147959812731414
10:34328196-34328920	ENSMUSG00000039485	Tspyl4	0.360924520879993	0.0825892857142857	24	21	8.91780255531436	0.0737631699210992
10:34329514-34331155	ENSMUSG00000039485	Tspyl4	0.96206205866377	0.467261904761905	21	6	63.7406155304156	0.0735077397816789
10:34388883-34389856	ENSMUSG00000039462	Col10a1	1	0.915178571428571	21	13.5	49.3658085325442	0.111705980242216
10:34398616-34399471	ENSMUSG00000039462	Col10a1	0.96206205866377	0.467261904761905	21	18	17.6403741751048	0.165862490099694
10:34418077-34418808	ENSMUSG00000039480	Nt5dc1	0.211013200662333	0.0260416666666667	21	16.5	14.7823702666558	0.0412045958134404
10:34512706-34513290	ENSMUSG00000019779	Frk	0.360924520879993	0.0825892857142857	21	18	25.8724401856979	0.351007156215879
10:34532475-34534577	ENSMUSG00000019779	Frk	0.599439242160279	0.212053571428571	21	0	17.6555824993862	0.033469773171983
10:34534792-34535279	ENSMUSG00000019779	Frk	1	0.915178571428571	21	16.5	8.42389992059437	0.166841109163239
10:34544480-34545101	ENSMUSG00000019779	Frk	1	0.915178571428571	21	18	18.2722359339167	0.228963208278803
10:34904093-34904656	ENSMUSG00000019779	Frk	1	1	24	3	12.2561318959213	0.129472565612199
10:3516052-3517085	ENSMUSG00000019762	Iyd	0.119668941831145	0.00595238095238095	24	0	122.926207804234	0.548935549431148
10:3630665-3631244	ENSMUSG00000019762	Iyd	0.96206205866377	0.467261904761905	24	6	26.188155634503	0.302469488951047
10:3633693-3634411	ENSMUSG00000019762	Iyd	0.599439242160279	0.212053571428571	21	4.5	21.6071961524207	0.264533848906928
10:36443710-36444160	ENSMUSG00000044499	Hs3st5	0.96206205866377	0.467261904761905	21	4.5	12.0347309984878	0.180100883464751
10:36741383-36742000	ENSMUSG00000019777	Hdac2	1	1	21	18	18.7672923890752	0.176649513747436
10:36755634-36756038	ENSMUSG00000019777	Hdac2	0.96206205866377	0.467261904761905	24	22.5	14.5482107443861	0.238457957255257
10:36966355-36966965	ENSMUSG00000019777	Hdac2	1	1	24	3	28.1752421682978	0.272857475775832
10:36974005-36975329	ENSMUSG00000019777	Hdac2	1	1	24	18	27.5192902614713	0.046583843948712
10:37047518-37048613	ENSMUSG00000019777	Hdac2	1	0.915178571428571	24	3	51.870776705814	0.0963241097591467
10:37056793-37058275	ENSMUSG00000069662	Marcks	0.119668941831145	0.00595238095238095	21	7.5	100.267376851163	0.15984060739511
10:37072791-37073173	ENSMUSG00000069662	Marcks	1	1	21	1.5	7.70634903325082	0.130472118281639
10:37078333-37080068	ENSMUSG00000069662	Marcks	1	1	21	18	80.4244242191702	0.117744992412475
10:37107141-37107730	ENSMUSG00000069662	Marcks	1	1	21	4.5	13.2375267679083	0.224961201270718
10:37132025-37132428	ENSMUSG00000069662	Marcks	1	1	24	3	8.47392050353426	0.166248468751017
10:37135690-37141774	ENSMUSG00000069662	Marcks	0.211013200662333	0.0260416666666667	24	21	262.39408889209	0.117451024715105
10:37145611-37146095	ENSMUSG00000069662	Marcks	1	1	24	6	11.3391637270472	0.113713568123803
10:37157175-37157816	ENSMUSG00000069662	Marcks	0.360924520879993	0.0825892857142857	24	10.5	44.8125882478663	0.310763532873899
10:37193948-37194634	ENSMUSG00000069662	Marcks	0.599439242160279	0.212053571428571	21	6	24.757816625817	0.108379829970357
10:37206341-37207570	ENSMUSG00000069662	Marcks	0.360924520879993	0.0825892857142857	21	19.5	93.0691429432402	0.186543471133006
10:37227432-37229114	ENSMUSG00000069662	Marcks	1	0.915178571428571	24	3	137.931265675056	0.105750422262404
10:37231653-37232673	ENSMUSG00000069662	Marcks	0.211013200662333	0.0260416666666667	21	18	34.8463542265928	0.176535619899022
10:37233276-37234918	ENSMUSG00000069662	Marcks	1	0.915178571428571	21	19.5	63.4824442028847	0.120284919920459
10:37235920-37237032	ENSMUSG00000069662	Marcks	1	1	24	21	68.1815941574776	0.137809123362635
10:37246892-37248294	ENSMUSG00000069662	Marcks	0.96206205866377	0.467261904761905	21	16.5	34.4381538321944	0.0779013472886448
10:37250979-37251570	ENSMUSG00000069662	Marcks	0.96206205866377	0.467261904761905	21	1.5	5.67941413525882	0.0474478943801399
10:37259572-37259998	ENSMUSG00000069662	Marcks	0.96206205866377	0.467261904761905	21	3	8.9828182404716	0.136022671396823
10:37310154-37310831	ENSMUSG00000069662	Marcks	0.599439242160279	0.212053571428571	21	15	14.164075194774	0.0699703875768291
10:37314752-37315620	ENSMUSG00000069662	Marcks	0.96206205866377	0.467261904761905	21	18	124.564216597969	0.225501721942351
10:37396924-37398268	ENSMUSG00000069662	Marcks	1	1	21	19.5	55.8164831553788	0.056976391315862
10:37399911-37401380	ENSMUSG00000069662	Marcks	1	0.915178571428571	21	18	39.4871197176339	0.130738550271966
10:37422427-37422877	ENSMUSG00000069662	Marcks	1	1	21	15	10.2954913148194	0.176519888642239
10:37447289-37447787	ENSMUSG00000069662	Marcks	1	1	24	6	5.53001448835127	0.106876136359691
10:37458208-37458650	ENSMUSG00000069662	Marcks	1	1	24	15	7.715327755745	0.132977053974155
10:3746486-3747265	ENSMUSG00000040624	Plekhg1	0.211013200662333	0.0260416666666667	21	4.5	14.4247522628432	0.17537082812649
10:37471610-37472153	ENSMUSG00000069662	Marcks	1	1	21	18	4.68851596729881	0.100178123187307
10:37477815-37481902	ENSMUSG00000069662	Marcks	0.599439242160279	0.212053571428571	21	7.5	394.443894846064	0.133226807826702
10:37482337-37484039	ENSMUSG00000069662	Marcks	1	1	21	1.5	90.8448455282347	0.173595298311499
10:37588966-37589533	ENSMUSG00000069662	Marcks	1	1	24	21	10.7362297135476	0.163671474615601
10:37589904-37590483	ENSMUSG00000069662	Marcks	1	1	21	18	7.72383220665867	0.118038216214917
10:37602757-37603588	ENSMUSG00000069662	Marcks	1	1	21	19.5	33.9131154725379	0.173392828259737
10:37617511-37618126	ENSMUSG00000069662	Marcks	0.96206205866377	0.467261904761905	21	15	21.5388372202849	0.199146007231606
10:3762000-3762505	ENSMUSG00000040624	Plekhg1	0.96206205866377	0.467261904761905	24	3	21.1125894976137	0.295087471956691
10:37648877-37649568	ENSMUSG00000069662	Marcks	1	1	21	18	14.4927280710369	0.201727613372656
10:37811530-37813469	ENSMUSG00000111234	4930591E09Rik	1	1	21	1.5	95.2233637970777	0.091066321021016
10:37814825-37815477	ENSMUSG00000111234	4930591E09Rik	1	1	24	21	11.8774596042116	0.157675604788035
10:37847239-37847798	ENSMUSG00000111234	4930591E09Rik	1	1	21	1.5	9.8806362875815	0.0714266405779408
10:37911616-37913454	ENSMUSG00000111234	4930591E09Rik	0.360924520879993	0.0825892857142857	21	1.5	50.4609274909063	0.0902842078927848
10:37917299-37917952	ENSMUSG00000111234	4930591E09Rik	1	1	24	21	19.1746275113416	0.142409143411351
10:37985910-37987320	ENSMUSG00000111234	4930591E09Rik	0.211013200662333	0.0260416666666667	21	9	27.092796883904	0.100441243444424
10:37988187-37989977	ENSMUSG00000111234	4930591E09Rik	0.599439242160279	0.212053571428571	21	6	90.4755381162361	0.0543887437215121
10:38077659-38079017	ENSMUSG00000111234	4930591E09Rik	1	0.915178571428571	24	18	14.4323923636696	0.114500799109254
10:38085194-38085965	ENSMUSG00000111234	4930591E09Rik	1	1	21	4.5	44.7705998312059	0.131834993739517
10:38110904-38111622	ENSMUSG00000111234	4930591E09Rik	0.599439242160279	0.212053571428571	21	0	12.9972418398318	0.151153753370451
10:38116302-38117130	ENSMUSG00000111234	4930591E09Rik	0.360924520879993	0.0825892857142857	24	15	16.6586418603549	0.0824953064733696
10:38119497-38120008	ENSMUSG00000111234	4930591E09Rik	0.360924520879993	0.0825892857142857	24	18	6.91758636062903	0.0938487113162922
10:38136074-38136526	ENSMUSG00000111234	4930591E09Rik	1	1	21	9	8.06445845863399	0.231892258789751
10:38295637-38296180	ENSMUSG00000111234	4930591E09Rik	1	1	21	18	24.5872723255187	0.272620941073116
10:3831861-3832443	ENSMUSG00000040624	Plekhg1	0.211013200662333	0.0260416666666667	24	6	58.9366681891904	0.361335749221179
10:3835477-3836036	ENSMUSG00000040624	Plekhg1	0.211013200662333	0.0260416666666667	21	4.5	25.4209159033659	0.193175669782776
10:38554069-38554472	ENSMUSG00000094311	Rfpl4b	0.211013200662333	0.0260416666666667	21	0	12.5886775518682	0.194258866772596
10:38676556-38677087	ENSMUSG00000094311	Rfpl4b	0.119668941831145	0.00595238095238095	21	4.5	15.3567236669622	0.159034649334262
10:38875717-38876504	ENSMUSG00000094311	Rfpl4b	0.599439242160279	0.212053571428571	24	16.5	15.0179195064125	0.100973057688054
10:38881990-38882673	ENSMUSG00000094311	Rfpl4b	0.360924520879993	0.0825892857142857	24	3	22.1319618381626	0.12702717161742
10:38885262-38886100	ENSMUSG00000094311	Rfpl4b	1	1	24	18	18.6133612579837	0.071948772508024
10:38886407-38887613	ENSMUSG00000094311	Rfpl4b	1	0.915178571428571	21	19.5	29.5638369365782	0.161871817920338
10:38887796-38888721	ENSMUSG00000094311	Rfpl4b	0.96206205866377	0.467261904761905	21	18	35.2374782856122	0.0727427333387856
10:38894033-38899159	ENSMUSG00000019846	Lama4	0.119668941831145	0.00595238095238095	24	4.5	131.013160522325	0.0367193587831057
10:38908026-38908694	ENSMUSG00000019846	Lama4	1	1	21	13.5	15.085968369581	0.115801008756292
10:38929309-38929943	ENSMUSG00000019846	Lama4	1	1	24	3	9.1456671927251	0.0633330997211364
10:38945690-38946479	ENSMUSG00000019846	Lama4	1	1	24	9	8.10618147039281	0.0415002088617763
10:38949200-38949872	ENSMUSG00000019846	Lama4	1	1	21	19.5	5.59440066153549	0.114771231020942
10:38961711-38962882	ENSMUSG00000019846	Lama4	0.599439242160279	0.212053571428571	24	19.5	34.3523213679133	0.198309779035886
10:38964760-38966962	ENSMUSG00000019846	Lama4	0.211013200662333	0.0260416666666667	21	1.5	84.9299663919418	0.0714232898401909
10:38967319-38971050	ENSMUSG00000019846	Lama4	0.360924520879993	0.0825892857142857	21	4.5	153.73519224825	0.0428788513860646
10:38971915-38972273	ENSMUSG00000019846	Lama4	1	1	21	16.5	9.50330792701799	0.176575169586264
10:38972471-38973367	ENSMUSG00000019846	Lama4	1	0.915178571428571	21	1.5	11.1176477056815	0.0949480490706101
10:38976856-38978643	ENSMUSG00000019846	Lama4	0.360924520879993	0.0825892857142857	24	18	29.250054777427	0.164934190474285
10:38979481-38980133	ENSMUSG00000019846	Lama4	1	1	21	16.5	8.30482872840121	0.0974764095851874
10:38980812-38981878	ENSMUSG00000019846	Lama4	0.96206205866377	0.467261904761905	24	0	21.6877908429552	0.122439528415017
10:38992738-38995697	ENSMUSG00000019846	Lama4	1	1	21	16.5	112.847136012271	0.0715536866249066
10:39000834-39001475	ENSMUSG00000019846	Lama4	1	1	21	15	11.3236862385454	0.112208504480795
10:39001847-39004132	ENSMUSG00000019846	Lama4	1	1	21	9	18.233902401268	0.0396910983232825
10:39013143-39015229	ENSMUSG00000019846	Lama4	0.360924520879993	0.0825892857142857	21	19.5	106.690401182526	0.0905240811385457
10:39015337-39016453	ENSMUSG00000019846	Lama4	1	1	21	19.5	15.156074196514	0.111670003458079
10:39017309-39019223	ENSMUSG00000019846	Lama4	0.599439242160279	0.212053571428571	21	16.5	164.852078239148	0.16412845316599
10:39019939-39020359	ENSMUSG00000019846	Lama4	0.599439242160279	0.212053571428571	21	18	14.5057379253427	0.156676483105292
10:39020680-39021637	ENSMUSG00000019846	Lama4	0.96206205866377	0.467261904761905	21	18	25.2082615394169	0.212372693799084
10:39035495-39036879	ENSMUSG00000019846	Lama4	0.211013200662333	0.0260416666666667	24	13.5	57.0847666179618	0.209833404425735
10:39062838-39063354	ENSMUSG00000051736	Fam229b	1	1	21	10.5	11.6345940106167	0.153135662773192
10:39066910-39067420	ENSMUSG00000051736	Fam229b	1	0.915178571428571	24	18	16.4510326025634	0.164023761448399
10:39113597-39113980	ENSMUSG00000051736	Fam229b	1	1	21	18	11.7761438490913	0.160870522944416
10:39171216-39172178	ENSMUSG00000062074	Wisp3	1	1	24	18	9.2087212892875	0.0322352484859927
10:39208703-39209205	ENSMUSG00000062074	Wisp3	1	0.915178571428571	21	7.5	13.0146043491141	0.071934843740403
10:39237535-39238147	ENSMUSG00000062074	Wisp3	1	1	21	4.5	9.5280335372854	0.0939210956626606
10:39238426-39239338	ENSMUSG00000062074	Wisp3	1	1	24	3	49.3610624258829	0.105952686962487
10:39291031-39291549	ENSMUSG00000019843	Fyn	1	1	21	18	16.8824275441998	0.0574458620772664
10:3931874-3932344	ENSMUSG00000040675	Mthfd1l	0.599439242160279	0.212053571428571	24	4.5	41.7420859634342	0.285939778120685
10:39349536-39350181	ENSMUSG00000019843	Fyn	1	1	21	1.5	16.814312487037	0.140983374915817
10:3940981-3941699	ENSMUSG00000040675	Mthfd1l	0.96206205866377	0.467261904761905	24	6	58.834776544833	0.248444888057314
10:39421798-39422213	ENSMUSG00000019843	Fyn	0.211013200662333	0.0260416666666667	24	22.5	12.8471094426881	0.100911453378709
10:39471710-39472854	ENSMUSG00000019843	Fyn	0.96206205866377	0.467261904761905	21	18	89.8958540857692	0.231179024017552
10:39501189-39501726	ENSMUSG00000019842	Traf3ip2	1	1	21	16.5	21.4825155215155	0.149317418443775
10:39502262-39502825	ENSMUSG00000019842	Traf3ip2	1	1	21	12	26.8871467149751	0.121030214507385
10:39506811-39507396	ENSMUSG00000019842	Traf3ip2	1	1	21	18	28.3956941999569	0.206982939606155
10:39508196-39508657	ENSMUSG00000019842	Traf3ip2	1	1	21	18	16.5139106751071	0.157209230596742
10:39510155-39510832	ENSMUSG00000019842	Traf3ip2	1	1	24	3	6.83302634134451	0.0271585262724073
10:39527044-39527380	ENSMUSG00000019842	Traf3ip2	1	0.915178571428571	24	13.5	5.85097532291837	0.112301269996394
10:39572561-39573065	ENSMUSG00000019842	Traf3ip2	1	1	21	1.5	12.6464641335312	0.103800203082724
10:39589406-39590383	ENSMUSG00000019842	Traf3ip2	0.96206205866377	0.467261904761905	24	15	49.1245219696754	0.159304595142007
10:39612146-39615401	NA	NA	1	1	21	18	232.725308410866	0.0964499768864246
10:39625856-39626172	NA	NA	0.96206205866377	0.467261904761905	24	15	9.45997511966938	0.0732926835906251
10:39639653-39640253	NA	NA	0.599439242160279	0.212053571428571	21	18	50.2910294808007	0.17208626581958
10:39657591-39658226	NA	NA	1	1	24	3	11.8181416192219	0.0868042117560409
10:39659272-39661247	NA	NA	1	1	21	18	22.0845534794209	0.0274562327466086
10:39665051-39665558	NA	NA	1	0.915178571428571	24	21	14.6837576997998	0.117291117670394
10:39680944-39683127	ENSMUSG00000087177	E130307A14Rik	0.360924520879993	0.0825892857142857	24	18	90.165002050902	0.128585438555786
10:39683338-39683993	ENSMUSG00000087177	E130307A14Rik	0.360924520879993	0.0825892857142857	21	18	27.9061522223166	0.264590979677464
10:39698109-39698553	ENSMUSG00000087177	E130307A14Rik	0.96206205866377	0.467261904761905	21	19.5	3.67639894376317	0.0642867280838052
10:39730943-39733324	ENSMUSG00000019841	Rev3l	0.96206205866377	0.467261904761905	24	22.5	117.138189386531	0.0822770706305941
10:3973531-3974013	ENSMUSG00000040675	Mthfd1l	1	1	21	7.5	30.1918657824062	0.163285303597407
10:39891324-39892389	NA	NA	1	0.915178571428571	21	19.5	34.9182253626	0.272863896519673
10:39898713-39899524	NA	NA	1	1	21	18	25.1864042557282	0.0709009635837591
10:39947204-39947571	ENSMUSG00000071335	Mfsd4b3	1	1	21	1.5	18.3102661054014	0.221184293013178
10:39959523-39960550	ENSMUSG00000071335	Mfsd4b3	0.96206205866377	0.467261904761905	21	19.5	51.8377840192802	0.06847417465009
10:40019111-40020835	ENSMUSG00000038522	Mfsd4b1	0.360924520879993	0.0825892857142857	21	3	168.009145375893	0.243787605769127
10:4001946-4002589	ENSMUSG00000040675	Mthfd1l	1	0.915178571428571	21	13.5	17.1629720324017	0.138134879643975
10:40023083-40025685	ENSMUSG00000038522	Mfsd4b1	0.211013200662333	0.0260416666666667	21	6	210.166817092522	0.10547361110186
10:40029690-40030137	ENSMUSG00000038522	Mfsd4b1	1	0.915178571428571	24	19.5	12.0464821312105	0.0823124066708271
10:40032832-40033281	ENSMUSG00000038522	Mfsd4b1	0.96206205866377	0.467261904761905	21	0	8.62128913876174	0.0928155850501278
10:40037003-40037956	ENSMUSG00000038522	Mfsd4b1	1	1	21	19.5	60.6350041510109	0.233460838811046
10:40050666-40051080	ENSMUSG00000038522	Mfsd4b1	1	1	24	3	6.93595248101561	0.122082675381
10:40053320-40055025	ENSMUSG00000038522	Mfsd4b1	1	0.915178571428571	24	21	39.171610508627	0.0987074070401942
10:40056497-40061740	ENSMUSG00000038522	Mfsd4b1	1	1	24	18	85.6692314922817	0.0347725267434521
10:40062877-40064249	ENSMUSG00000038522	Mfsd4b1	1	0.915178571428571	21	9	30.3105547882147	0.106353600259155
10:40067615-40070024	ENSMUSG00000038522	Mfsd4b1	0.360924520879993	0.0825892857142857	24	15	119.066485266673	0.127652152922059
10:40075955-40078911	ENSMUSG00000038522	Mfsd4b1	1	1	21	7.5	150.889771708498	0.0620963303621662
10:40081333-40081997	ENSMUSG00000038522	Mfsd4b1	1	1	21	16.5	4.19546331414285	0.0486773127991905
10:40082217-40085479	ENSMUSG00000019838	Slc16a10	1	1	24	0	35.678657948154	0.0306634008178156
10:40090415-40092414	ENSMUSG00000019838	Slc16a10	0.599439242160279	0.212053571428571	24	18	29.5972908056382	0.0859357821791594
10:40092753-40096451	ENSMUSG00000019838	Slc16a10	0.360924520879993	0.0825892857142857	21	7.5	257.995767957409	0.152623359303468
10:40097108-40098073	ENSMUSG00000019838	Slc16a10	1	1	21	6	17.7646455038813	0.0395510764729182
10:40102291-40102787	ENSMUSG00000019838	Slc16a10	1	1	21	13.5	12.3122407376688	0.128012951918643
10:40103653-40104340	ENSMUSG00000019838	Slc16a10	0.360924520879993	0.0825892857142857	21	4.5	59.8082754345665	0.206384179918981
10:40106032-40106809	ENSMUSG00000019838	Slc16a10	0.360924520879993	0.0825892857142857	24	22.5	15.583157157995	0.224011205131691
10:40106965-40108627	ENSMUSG00000019838	Slc16a10	0.211013200662333	0.0260416666666667	21	18	145.30540251989	0.212043191765852
10:40113555-40114274	ENSMUSG00000019838	Slc16a10	1	0.915178571428571	24	21	28.6692392166761	0.164876212435986
10:40124689-40126129	ENSMUSG00000019838	Slc16a10	0.360924520879993	0.0825892857142857	24	18	47.7927166238654	0.0945829210780474
10:40136041-40137005	ENSMUSG00000019838	Slc16a10	0.599439242160279	0.212053571428571	24	15	39.6883697149755	0.183035274970985
10:40140530-40142680	ENSMUSG00000019838	Slc16a10	0.211013200662333	0.0260416666666667	21	16.5	111.320782606427	0.165178301865698
10:4024516-4024861	ENSMUSG00000040675	Mthfd1l	0.599439242160279	0.212053571428571	24	6	8.87447021314573	0.141942296858553
10:40246813-40247302	ENSMUSG00000038510	Rpf2	1	1	24	0	11.9106129190757	0.0550663772025814
10:40257489-40259657	NA	NA	0.96206205866377	0.467261904761905	24	19.5	43.500323783582	0.0448511067003892
10:40297122-40297640	ENSMUSG00000063953	Amd2	1	0.915178571428571	21	18	17.1426284726017	0.189873125042497
10:40300599-40301809	ENSMUSG00000063953	Amd2	0.96206205866377	0.467261904761905	21	16.5	32.00717461304	0.0901958179243562
10:40302047-40302895	ENSMUSG00000075232	Amd1	1	1	21	0	25.3616462024393	0.074358316838382
10:40332898-40333490	ENSMUSG00000038481	Cdk19	0.96206205866377	0.467261904761905	21	13.5	22.5334720032752	0.153111989131138
10:40348597-40350049	ENSMUSG00000038481	Cdk19	1	1	24	0	31.0642526352474	0.0389117654140217
10:40368671-40369152	ENSMUSG00000038481	Cdk19	1	1	21	13.5	4.81395166056383	0.0770765226990425
10:40416717-40417478	ENSMUSG00000038481	Cdk19	0.360924520879993	0.0825892857142857	21	18	66.9801141486114	0.213799475683051
10:40472495-40473020	ENSMUSG00000019834	Slc22a16	0.360924520879993	0.0825892857142857	21	19.5	33.6560844070422	0.512913613683374
10:40495563-40496120	ENSMUSG00000019834	Slc22a16	1	1	24	3	13.9393991245989	0.149847818734025
10:40512117-40512597	ENSMUSG00000019834	Slc22a16	0.211013200662333	0.0260416666666667	21	18	18.5565207692348	0.237752560553337
10:40519715-40520086	ENSMUSG00000019834	Slc22a16	1	1	21	9	8.46895712995133	0.0774309760858392
10:40530641-40531202	ENSMUSG00000019834	Slc22a16	0.119668941831145	0.00595238095238095	24	18	45.1707744375411	0.262505658316013
10:40597053-40597579	ENSMUSG00000019834	Slc22a16	1	0.915178571428571	21	18	32.395140832925	0.238021166054796
10:40629326-40631885	ENSMUSG00000063428	Ddo	1	1	21	1.5	51.9032686578495	0.0207757489509168
10:4065690-4066222	ENSMUSG00000040675	Mthfd1l	0.360924520879993	0.0825892857142857	21	1.5	19.5120851824222	0.202664003156939
10:40682446-40683940	ENSMUSG00000045555	Mettl24	0.360924520879993	0.0825892857142857	24	18	76.3066504933332	0.198018324554688
10:40718895-40719999	ENSMUSG00000045555	Mettl24	0.0936267006802721	0.000744047619047619	24	19.5	78.7819122120863	0.215824717443733
10:40725237-40726326	ENSMUSG00000045555	Mettl24	0.599439242160279	0.212053571428571	24	22.5	41.5869121407953	0.101689719402476
10:40737335-40737720	ENSMUSG00000045555	Mettl24	0.360924520879993	0.0825892857142857	21	18	21.1641138284698	0.277355011225756
10:40743999-40745071	ENSMUSG00000045555	Mettl24	1	1	24	0	46.9287274763011	0.100710616541963
10:40757506-40759017	ENSMUSG00000045555	Mettl24	0.599439242160279	0.212053571428571	21	18	53.8842524976186	0.165268715639307
10:40789789-40791126	ENSMUSG00000038446	Cdc40	1	1	24	21	50.9246854655578	0.0926824172205626
10:4079068-4079602	ENSMUSG00000040675	Mthfd1l	1	1	21	18	15.7866249561529	0.169313738038327
10:4079716-4080436	ENSMUSG00000040675	Mthfd1l	0.360924520879993	0.0825892857142857	24	3	12.5541988859819	0.0733375425456052
10:40805035-40805853	ENSMUSG00000038446	Cdc40	0.96206205866377	0.467261904761905	24	3	40.5201374207785	0.244341205723023
10:40840009-40840516	ENSMUSG00000038446	Cdc40	1	1	24	0	3.93081639794619	0.0598758044511872
10:40857572-40858000	ENSMUSG00000038446	Cdc40	0.96206205866377	0.467261904761905	21	1.5	4.51557731459749	0.0780597163874251
10:4086471-4087309	ENSMUSG00000040675	Mthfd1l	1	1	21	1.5	16.7012444626403	0.124522845816477
10:40882308-40883783	ENSMUSG00000038446	Cdc40	1	0.915178571428571	24	21	25.489299904158	0.0567455592775793
10:41032411-41032872	ENSMUSG00000046922	Gpr6	0.599439242160279	0.212053571428571	21	10.5	16.5703531690932	0.252994368251769
10:41037704-41038145	ENSMUSG00000046922	Gpr6	0.119668941831145	0.00595238095238095	24	6	54.6705879875365	0.496369034409891
10:41042112-41042584	ENSMUSG00000046922	Gpr6	0.211013200662333	0.0260416666666667	21	6	33.4192224153966	0.367922404520219
10:4107577-4108017	ENSMUSG00000111266	Gm30570	0.360924520879993	0.0825892857142857	24	3	17.5986157410868	0.238266586368758
10:41204536-41204901	ENSMUSG00000038417	Fig4	0.96206205866377	0.467261904761905	24	6	24.3853767771772	0.228943159212801
10:4120535-4121315	ENSMUSG00000111266	Gm30570	1	1	21	0	52.4053238903477	0.0864524221827374
10:41220181-41220724	ENSMUSG00000038417	Fig4	0.119668941831145	0.00595238095238095	24	3	21.2541019530222	0.153280290166536
10:41233680-41234029	ENSMUSG00000038417	Fig4	1	1	21	6	27.7652096440906	0.334139933567814
10:4128917-4129782	ENSMUSG00000111266	Gm30570	0.360924520879993	0.0825892857142857	24	18	15.6273546659536	0.116287677599613
10:41303047-41304180	ENSMUSG00000091415	Ak9	0.96206205866377	0.467261904761905	24	15	37.8911021188943	0.115621933709886
10:41341359-41341965	ENSMUSG00000091415	Ak9	0.360924520879993	0.0825892857142857	24	18	41.6299237013582	0.189003369223772
10:4135126-4135975	ENSMUSG00000111266	Gm30570	0.211013200662333	0.0260416666666667	21	0	168.090861772772	0.31705252233748
10:41450093-41450627	ENSMUSG00000019826	Zbtb24	0.360924520879993	0.0825892857142857	24	22.5	27.2358780919009	0.098883558901439
10:4145160-4145882	ENSMUSG00000111266	Gm30570	1	1	21	0	18.0832179226763	0.097031359700179
10:41489877-41490658	ENSMUSG00000019822	Smpd2	1	1	24	0	37.8543759467403	0.062124523472674
10:41501112-41501378	ENSMUSG00000078451	Ppil6	0.96206205866377	0.467261904761905	24	18	11.0735838429003	0.149768245051441
10:41518542-41520449	ENSMUSG00000019818	Cd164	0.119668941831145	0.00595238095238095	21	18	155.674939743136	0.147072166460902
10:41530429-41531208	ENSMUSG00000019818	Cd164	0.360924520879993	0.0825892857142857	21	16.5	19.3437523911044	0.30103490208892
10:41537155-41538441	ENSMUSG00000019818	Cd164	1	0.915178571428571	24	0	106.186663424783	0.128039816287779
10:4154295-4157119	ENSMUSG00000111266	Gm30570	1	0.915178571428571	24	9	138.004585666188	0.050866649817525
10:41543272-41545031	ENSMUSG00000091370	5730435O14Rik	0.360924520879993	0.0825892857142857	21	18	99.2567507004552	0.213585762940947
10:41552500-41554247	ENSMUSG00000091370	5730435O14Rik	0.211013200662333	0.0260416666666667	21	18	263.455451108011	0.338048805697327
10:4162796-4163285	ENSMUSG00000111266	Gm30570	0.96206205866377	0.467261904761905	24	18	9.60275735660194	0.104145078910665
10:4163590-4164329	ENSMUSG00000111266	Gm30570	1	0.915178571428571	24	18	10.0120430688295	0.150067149044979
10:4164372-4165248	ENSMUSG00000111266	Gm30570	1	0.915178571428571	24	18	22.6944902814884	0.139532014444476
10:4168202-4169349	ENSMUSG00000111266	Gm30570	1	0.915178571428571	24	15	54.5567998285869	0.190744096713147
10:41695917-41696343	ENSMUSG00000075225	Ccdc162	1	0.915178571428571	24	1.5	8.27484520799111	0.123012537734698
10:41696975-41697363	ENSMUSG00000075225	Ccdc162	0.599439242160279	0.212053571428571	21	6	11.2514604255185	0.172296197839892
10:41731589-41732404	NA	NA	1	1	24	15	13.6630554944355	0.0757736597793423
10:4174548-4175359	ENSMUSG00000111266	Gm30570	1	0.915178571428571	24	6	28.7566938002878	0.213763195071917
10:41809546-41810958	ENSMUSG00000038332	Sesn1	0.96206205866377	0.467261904761905	21	0	32.0732655983819	0.0422321397110313
10:41886921-41887723	ENSMUSG00000038332	Sesn1	0.96206205866377	0.467261904761905	21	0	24.8755694792206	0.0770984716014251
10:41934521-41935457	ENSMUSG00000038332	Sesn1	1	0.915178571428571	21	18	39.5297608106513	0.0758375094429868
10:41997722-41998287	ENSMUSG00000071324	Armc2	1	0.915178571428571	24	18	26.4720085158121	0.131560090007354
10:42014114-42014479	ENSMUSG00000071324	Armc2	1	0.915178571428571	24	12	4.57633620831278	0.0550851565741724
10:42018153-42018587	ENSMUSG00000071324	Armc2	0.599439242160279	0.212053571428571	24	22.5	10.0059270746329	0.0945526351966556
10:4203738-4204283	ENSMUSG00000111266	Gm30570	0.96206205866377	0.467261904761905	24	18	10.7774044985833	0.130480245529357
10:42227929-42228470	ENSMUSG00000048756	Foxo3	0.360924520879993	0.0825892857142857	24	16.5	46.6995981642657	0.264569607667239
10:42230453-42231536	ENSMUSG00000048756	Foxo3	1	1	21	15	36.9793122500523	0.198385443017697
10:42251165-42251675	ENSMUSG00000048756	Foxo3	1	1	21	9	112.920770172812	0.23032179427572
10:42259476-42260108	ENSMUSG00000048756	Foxo3	0.599439242160279	0.212053571428571	21	9	43.7018683600973	0.178288368405544
10:42264277-42264699	ENSMUSG00000048756	Foxo3	0.599439242160279	0.212053571428571	21	16.5	30.7426153830383	0.298257133213115
10:42276252-42278399	ENSMUSG00000048756	Foxo3	1	1	21	16.5	60.2957557540003	0.0459778406381128
10:4233120-4233522	ENSMUSG00000111266	Gm30570	1	1	24	12	13.5612292346786	0.126820874790569
10:42332237-42332685	ENSMUSG00000048756	Foxo3	1	1	21	16.5	15.2792282081646	0.128261535340636
10:42345286-42348199	ENSMUSG00000048756	Foxo3	0.599439242160279	0.212053571428571	21	9	58.5467976481804	0.0212650086199305
10:42374449-42375196	ENSMUSG00000048756	Foxo3	0.360924520879993	0.0825892857142857	21	0	29.9835425439293	0.135571467460917
10:42386239-42386851	ENSMUSG00000038302	Afg1l	0.360924520879993	0.0825892857142857	24	3	24.8630797958287	0.147323123199528
10:42454992-42455642	ENSMUSG00000038302	Afg1l	0.96206205866377	0.467261904761905	24	22.5	9.97896873154646	0.0977775085819311
10:42455839-42456556	ENSMUSG00000038302	Afg1l	0.119668941831145	0.00595238095238095	24	19.5	43.4874653118549	0.233029036203604
10:42457592-42458186	ENSMUSG00000038302	Afg1l	1	1	24	6	14.4738098579024	0.155535366933309
10:42477528-42478832	ENSMUSG00000038302	Afg1l	0.96206205866377	0.467261904761905	24	21	47.4591652625363	0.067870552137228
10:42491118-42491633	ENSMUSG00000019804	Snx3	0.360924520879993	0.0825892857142857	24	21	11.2483655880778	0.110852620300153
10:42501615-42503247	ENSMUSG00000019804	Snx3	1	0.915178571428571	24	3	63.0734072710142	0.0587466209064342
10:42697090-42697443	ENSMUSG00000038280	Ostm1	1	1	21	19.5	3.40401985248656	0.0363836463045344
10:42714244-42716412	ENSMUSG00000038280	Ostm1	0.360924520879993	0.0825892857142857	21	10.5	308.218796086171	0.204457879015814
10:42717249-42718061	ENSMUSG00000038280	Ostm1	0.96206205866377	0.467261904761905	21	9	14.4436042585619	0.0876790261066879
10:42722478-42724248	ENSMUSG00000019802	Sec63	0.360924520879993	0.0825892857142857	21	10.5	79.7964931800819	0.313148061346669
10:42761126-42762398	ENSMUSG00000019802	Sec63	0.96206205866377	0.467261904761905	24	3	34.912967217961	0.071390080142197
10:42800936-42801537	ENSMUSG00000019802	Sec63	0.599439242160279	0.212053571428571	21	18	14.602134258105	0.268610966467583
10:42804132-42804764	ENSMUSG00000019802	Sec63	0.599439242160279	0.212053571428571	24	18	10.0766001152369	0.0554006397931531
10:4282255-4282676	ENSMUSG00000038587	Akap12	0.211013200662333	0.0260416666666667	21	19.5	36.5983422974161	0.310657559099356
10:42843295-42843897	ENSMUSG00000044770	Scml4	1	1	21	9	61.4212530084638	0.179453657306892
10:42855343-42855838	ENSMUSG00000044770	Scml4	1	1	21	3	12.7480882524006	0.138190833151523
10:42862173-42863081	ENSMUSG00000044770	Scml4	0.96206205866377	0.467261904761905	24	18	43.1317597609935	0.14161159317709
10:42987682-42989297	NA	NA	1	1	21	19.5	39.4225696500011	0.0723615473889922
10:42993685-42994546	NA	NA	1	1	21	7.5	38.4175241187954	0.136902371002442
10:43034736-43035166	NA	NA	1	0.915178571428571	24	15	7.94721177294542	0.105834134882627
10:43035529-43036131	NA	NA	0.599439242160279	0.212053571428571	21	15	29.8708235066528	0.182747709958133
10:43220162-43221814	ENSMUSG00000038240	Pdss2	1	0.915178571428571	21	19.5	68.0605712240667	0.11049600041628
10:43309967-43311663	ENSMUSG00000038240	Pdss2	1	1	21	19.5	102.725116129008	0.149807012799768
10:4333355-4334819	ENSMUSG00000075327	Zbtb2	0.599439242160279	0.212053571428571	24	22.5	83.6168013789533	0.0868683298153582
10:43336969-43337767	ENSMUSG00000038240	Pdss2	0.360924520879993	0.0825892857142857	24	22.5	48.773106338592	0.104854159821822
10:43372203-43372903	ENSMUSG00000038214	Bend3	1	1	21	6	23.0850582585787	0.111493452122229
10:43373522-43374380	ENSMUSG00000038214	Bend3	1	1	21	7.5	79.3481512060656	0.187213996414416
10:43375184-43375725	ENSMUSG00000038214	Bend3	1	1	21	13.5	13.1885251400155	0.173388333347123
10:43454017-43455306	ENSMUSG00000038214	Bend3	1	1	21	4.5	14.8636917717651	0.0288393966261056
10:43477692-43480536	ENSMUSG00000038214	Bend3	1	0.915178571428571	24	21	91.4561367520464	0.0661676344812266
10:43483108-43489031	ENSMUSG00000038214	Bend3	1	1	21	4.5	143.655339374523	0.0448347793799242
10:43489186-43491340	ENSMUSG00000038214	Bend3	1	0.915178571428571	21	6	64.0207026384495	0.098644402051632
10:43517585-43519124	ENSMUSG00000019797	1700021F05Rik	0.119668941831145	0.00595238095238095	24	13.5	112.262202213206	0.222175134172722
10:43536391-43536837	ENSMUSG00000019797	1700021F05Rik	1	1	21	10.5	7.83540839289393	0.104265957607926
10:43538661-43539097	ENSMUSG00000019797	1700021F05Rik	0.96206205866377	0.467261904761905	24	18	18.2776296150164	0.266727887150692
10:43539416-43541142	ENSMUSG00000019797	1700021F05Rik	0.96206205866377	0.467261904761905	24	21	70.3628700729498	0.0774129225483637
10:43707751-43708349	ENSMUSG00000111422	1700027J07Rik	1	1	21	7.5	20.585356136025	0.118799002341419
10:43709043-43709684	ENSMUSG00000111422	1700027J07Rik	0.360924520879993	0.0825892857142857	21	9	16.9260592305014	0.178206704971916
10:43741408-43743099	ENSMUSG00000111422	1700027J07Rik	0.360924520879993	0.0825892857142857	21	10.5	92.9808599932339	0.146906207250776
10:43743688-43744217	ENSMUSG00000111422	1700027J07Rik	1	0.915178571428571	21	18	29.6065714606094	0.213695783817275
10:43746004-43746505	ENSMUSG00000111422	1700027J07Rik	1	0.915178571428571	24	13.5	3.58970557871563	0.0307610454239144
10:43748878-43750594	ENSMUSG00000111422	1700027J07Rik	0.119668941831145	0.00595238095238095	24	19.5	60.6050522272308	0.103089237512013
10:4375212-4375568	ENSMUSG00000075327	Zbtb2	0.360924520879993	0.0825892857142857	24	18	7.9296278343819	0.104591045015278
10:43789355-43790022	ENSMUSG00000111342	4933404K13Rik	1	1	21	4.5	30.1147389677255	0.174458894079399
10:4386158-4389299	ENSMUSG00000075327	Zbtb2	0.599439242160279	0.212053571428571	21	3	53.2098744937314	0.0391775187233563
10:43901290-43902165	ENSMUSG00000019863	Qrsl1	0.599439242160279	0.212053571428571	21	18	43.5031018739927	0.0706278910338915
10:43904235-43904944	ENSMUSG00000019864	Rtn4ip1	0.96206205866377	0.467261904761905	24	18	17.5522809878313	0.12323932508103
10:43943647-43944630	ENSMUSG00000019864	Rtn4ip1	1	1	21	13.5	44.554775705033	0.0901102707984919
10:43977376-43977920	ENSMUSG00000019866	Crybg1	1	0.915178571428571	24	9	20.7388589990856	0.19800907127892
10:44025986-44026528	ENSMUSG00000019866	Crybg1	1	1	24	0	21.8533543222047	0.253380645296661
10:4404971-4406461	ENSMUSG00000075327	Zbtb2	1	0.915178571428571	24	21	28.201284045932	0.104790169970632
10:4407006-4407842	ENSMUSG00000075327	Zbtb2	1	1	24	0	50.1636828727163	0.079811206013124
10:4413497-4414107	ENSMUSG00000112693	Gm5512	0.360924520879993	0.0825892857142857	21	6	10.8707576591769	0.201068589880324
10:44138000-44138851	ENSMUSG00000019866	Crybg1	0.599439242160279	0.212053571428571	21	18	27.9343704825269	0.122926451610679
10:44268043-44268716	ENSMUSG00000038160	Atg5	0.96206205866377	0.467261904761905	21	4.5	35.1418177752557	0.0888970681651682
10:4430764-4434288	ENSMUSG00000061759	Armt1	0.599439242160279	0.212053571428571	21	16.5	141.216284371605	0.0932321119544482
10:44346280-44348831	ENSMUSG00000089260	Mir1929	0.599439242160279	0.212053571428571	21	15	88.3860667421582	0.143769842411531
10:44366901-44367276	ENSMUSG00000089260	Mir1929	0.360924520879993	0.0825892857142857	24	0	7.65004485436693	0.128107185941026
10:44398702-44399127	ENSMUSG00000089260	Mir1929	0.599439242160279	0.212053571428571	21	15	6.02443099793231	0.108080632925197
10:44399938-44400388	ENSMUSG00000089260	Mir1929	1	1	24	15	22.1968400869188	0.307708953855148
10:44403287-44404301	ENSMUSG00000089260	Mir1929	1	1	21	18	69.8452833742483	0.127147013206891
10:44424926-44425654	ENSMUSG00000038151	Prdm1	1	1	21	18	81.0690994815709	0.222098976670795
10:44427376-44428533	ENSMUSG00000038151	Prdm1	0.211013200662333	0.0260416666666667	21	13.5	65.2174328831908	0.105328577992276
10:44434478-44435396	ENSMUSG00000038151	Prdm1	1	1	21	18	61.7049899169252	0.135347932529359
10:44447489-44447886	ENSMUSG00000038151	Prdm1	0.599439242160279	0.212053571428571	21	19.5	13.7080988437058	0.19153165648564
10:44454541-44455363	ENSMUSG00000038151	Prdm1	0.96206205866377	0.467261904761905	24	18	7.1187553142727	0.0294338389211253
10:44457268-44459323	ENSMUSG00000038151	Prdm1	1	1	21	19.5	40.5365639069174	0.0959739952393613
10:44465319-44465928	ENSMUSG00000038151	Prdm1	0.96206205866377	0.467261904761905	24	18	24.5136836302448	0.170817183766033
10:44493981-44494461	ENSMUSG00000038151	Prdm1	1	1	24	21	23.7074566139128	0.243686566838358
10:44497628-44498087	ENSMUSG00000038151	Prdm1	0.599439242160279	0.212053571428571	24	16.5	10.9694256715285	0.192634412176925
10:44499475-44500405	ENSMUSG00000038151	Prdm1	0.119668941831145	0.00595238095238095	24	22.5	61.8087588931492	0.130596553148633
10:44502867-44503299	ENSMUSG00000038151	Prdm1	0.96206205866377	0.467261904761905	24	6	20.5028522275273	0.250696530930008
10:44526984-44527904	ENSMUSG00000038151	Prdm1	0.360924520879993	0.0825892857142857	24	21	38.3917774715752	0.238448305284787
10:44528663-44530001	ENSMUSG00000038151	Prdm1	0.211013200662333	0.0260416666666667	24	18	50.5347658188295	0.153557521119625
10:44535068-44535469	ENSMUSG00000038151	Prdm1	0.360924520879993	0.0825892857142857	21	12	14.5419740032219	0.181305395470451
10:4457546-4457879	NA	NA	1	1	21	18	5.60094793263022	0.102849714047097
10:44587938-44588495	ENSMUSG00000038151	Prdm1	1	1	21	18	10.8088045399868	0.114360914273638
10:44589180-44589890	ENSMUSG00000038151	Prdm1	1	1	21	4.5	76.6784940197285	0.142834697970923
10:44607359-44607838	ENSMUSG00000038151	Prdm1	0.599439242160279	0.212053571428571	24	16.5	12.7938093019213	0.171668478650633
10:44665622-44666258	ENSMUSG00000038151	Prdm1	1	0.915178571428571	24	19.5	18.858341713989	0.0634152629749943
10:44697861-44698586	ENSMUSG00000038151	Prdm1	1	0.915178571428571	21	4.5	50.6423822143442	0.226919189725017
10:44701999-44702806	ENSMUSG00000038151	Prdm1	0.360924520879993	0.0825892857142857	21	6	185.808976546825	0.212742233408368
10:44704062-44704588	ENSMUSG00000038151	Prdm1	0.96206205866377	0.467261904761905	24	6	13.4208917154552	0.237355276967437
10:44744116-44744726	ENSMUSG00000038151	Prdm1	1	0.915178571428571	21	1.5	10.675422725517	0.100206165605909
10:4475145-4475964	NA	NA	1	1	21	9	12.847951795425	0.0594194186024344
10:44752532-44753225	ENSMUSG00000038151	Prdm1	1	0.915178571428571	21	0	9.5225251783051	0.0922472579586168
10:44775644-44776921	ENSMUSG00000019849	Prep	1	0.915178571428571	24	0	67.4140735504927	0.0793127528009302
10:44779769-44780283	ENSMUSG00000019849	Prep	1	1	21	13.5	15.7663144341578	0.22330815061463
10:4481291-4483158	NA	NA	1	0.915178571428571	21	7.5	163.851322071357	0.0636731552046323
10:4487119-4489005	NA	NA	0.360924520879993	0.0825892857142857	24	15	64.618116840685	0.202431469248065
10:4490034-4491598	NA	NA	0.211013200662333	0.0260416666666667	24	16.5	42.9179039064862	0.136904342058538
10:44905450-44906094	ENSMUSG00000019849	Prep	0.96206205866377	0.467261904761905	24	0	12.2387173988808	0.132933592932312
10:44985807-44986250	ENSMUSG00000019849	Prep	0.599439242160279	0.212053571428571	21	13.5	10.9892126603061	0.11956616139397
10:45000618-45001193	ENSMUSG00000019849	Prep	0.360924520879993	0.0825892857142857	24	22.5	19.1954675922979	0.165996481784081
10:45002654-45003912	ENSMUSG00000019849	Prep	0.96206205866377	0.467261904761905	24	21	85.6317290956108	0.240573454678301
10:45017319-45018479	ENSMUSG00000019849	Prep	0.0936267006802721	0.000744047619047619	21	0	151.182748001021	0.188044776139716
10:45037043-45037544	ENSMUSG00000019849	Prep	1	0.915178571428571	21	0	11.5949877022015	0.219587153964055
10:45048506-45049044	ENSMUSG00000019849	Prep	0.96206205866377	0.467261904761905	21	1.5	45.3771655338281	0.363388254272978
10:45066797-45067461	ENSMUSG00000019849	Prep	1	1	21	0	12.4973412994775	0.0482614731170365
10:45104198-45104586	ENSMUSG00000019849	Prep	1	0.915178571428571	24	18	7.53127800057488	0.109897480886439
10:4510549-4511162	ENSMUSG00000019767	Ccdc170	0.96206205866377	0.467261904761905	21	19.5	23.2880758038039	0.298632020970852
10:4517441-4518521	ENSMUSG00000019767	Ccdc170	0.96206205866377	0.467261904761905	21	16.5	12.6040613975919	0.166923932145171
10:4524372-4525283	ENSMUSG00000019767	Ccdc170	0.360924520879993	0.0825892857142857	21	13.5	63.9380643996114	0.248483924448684
10:4544566-4545010	ENSMUSG00000019767	Ccdc170	1	1	21	18	7.72405271762989	0.129809686400767
10:4553620-4555086	ENSMUSG00000019767	Ccdc170	1	1	21	12	57.5481378762265	0.109351228866436
10:4556874-4557410	ENSMUSG00000019767	Ccdc170	1	1	21	9	36.9479772872237	0.232458578008417
10:45577731-45578522	ENSMUSG00000038822	Hace1	0.599439242160279	0.212053571428571	24	21	70.9721920187477	0.278869447694698
10:4561087-4561710	ENSMUSG00000019768	Esr1	0.96206205866377	0.467261904761905	21	12	19.1129436682696	0.195852399038127
10:45848339-45851640	ENSMUSG00000110874	D030045P18Rik	1	0.915178571428571	21	18	79.5145790470183	0.0829581038239469
10:45852371-45853532	ENSMUSG00000110874	D030045P18Rik	0.360924520879993	0.0825892857142857	21	19.5	88.3529956167829	0.198710463421917
10:4586738-4587105	ENSMUSG00000019768	Esr1	1	1	21	3	11.5023038294464	0.112845480224807
10:45870922-45871687	ENSMUSG00000110874	D030045P18Rik	1	1	21	1.5	71.2820497650551	0.200509836511774
10:45872319-45872907	ENSMUSG00000110874	D030045P18Rik	1	1	21	18	14.4846209283912	0.193150023230864
10:45875615-45876677	ENSMUSG00000110874	D030045P18Rik	0.96206205866377	0.467261904761905	21	0	34.3227027293656	0.0883690686364747
10:45888554-45889397	ENSMUSG00000110874	D030045P18Rik	0.96206205866377	0.467261904761905	21	19.5	55.3140686913073	0.288841071981352
10:45894385-45894874	ENSMUSG00000110874	D030045P18Rik	1	1	24	12	37.3228090364772	0.331007887049673
10:45925674-45926237	ENSMUSG00000110874	D030045P18Rik	0.96206205866377	0.467261904761905	21	18	28.5431421284763	0.250559884400575
10:45928262-45929573	ENSMUSG00000110874	D030045P18Rik	1	0.915178571428571	24	0	45.5500917106658	0.127616172691911
10:4604685-4605520	ENSMUSG00000019768	Esr1	1	1	21	10.5	65.4089143205425	0.145033354883304
10:46076863-46077363	ENSMUSG00000095118	Snord14d	1	1	21	18	21.0937537898976	0.354059191380843
10:46078520-46078956	ENSMUSG00000095118	Snord14d	0.360924520879993	0.0825892857142857	24	0	8.14972375503947	0.168918489733321
10:4611651-4612957	ENSMUSG00000019768	Esr1	0.599439242160279	0.212053571428571	24	18	39.3329247044258	0.194605358104241
10:4613281-4613902	ENSMUSG00000019768	Esr1	1	1	21	9	31.1253100664647	0.249939475769825
10:4617712-4619025	ENSMUSG00000019768	Esr1	1	0.915178571428571	21	15	26.2678896388888	0.118742676660748
10:4620942-4621840	ENSMUSG00000019768	Esr1	1	1	21	16.5	28.2590854107848	0.138590711437034
10:4663887-4664337	ENSMUSG00000019768	Esr1	0.360924520879993	0.0825892857142857	21	18	17.5886328293762	0.199746886972533
10:46697303-46698570	ENSMUSG00000095118	Snord14d	0.119668941831145	0.00595238095238095	21	15	223.662561312134	0.443678557730199
10:4671658-4672555	ENSMUSG00000019768	Esr1	1	1	21	9	27.1151036809232	0.0675036969519921
10:4674835-4675428	ENSMUSG00000019768	Esr1	1	1	21	19.5	21.0426292569811	0.156637258600089
10:4682968-4684268	ENSMUSG00000019768	Esr1	1	0.915178571428571	21	4.5	17.7609061315073	0.0667376460449368
10:4693827-4695351	ENSMUSG00000019768	Esr1	1	1	21	7.5	94.3608453798986	0.106477377062481
10:4696811-4697841	ENSMUSG00000019768	Esr1	0.211013200662333	0.0260416666666667	24	12	26.228598079839	0.0907758706492092
10:47092101-47092786	ENSMUSG00000095118	Snord14d	1	0.915178571428571	24	18	2.49808248352103	0.042820228735801
10:47095755-47099383	ENSMUSG00000095118	Snord14d	1	1	21	6	58.549276123799	0.128480132313295
10:4709781-4714758	ENSMUSG00000019768	Esr1	1	1	24	18	153.279790743153	0.0562284940676772
10:47099499-47104303	ENSMUSG00000095118	Snord14d	1	0.915178571428571	24	9	59.1793079001691	0.0357793264946102
10:47119447-47120182	ENSMUSG00000095118	Snord14d	0.360924520879993	0.0825892857142857	24	16.5	21.2194287293807	0.143810895172073
10:4720330-4720947	ENSMUSG00000019768	Esr1	1	1	21	12	10.5598385727697	0.101629615284145
10:47221117-47221844	ENSMUSG00000095118	Snord14d	1	0.915178571428571	24	3	31.3704601158929	0.0862661635492506
10:4722328-4723163	ENSMUSG00000019768	Esr1	1	1	21	0	8.36031056655453	0.0491853779846108
10:4726969-4727986	ENSMUSG00000019768	Esr1	1	1	24	3	23.3150211952317	0.0793286817398358
10:47289811-47290569	ENSMUSG00000095118	Snord14d	1	1	21	1.5	20.9508844393103	0.132057451769224
10:4729363-4729932	ENSMUSG00000019768	Esr1	1	1	21	9	38.2253487121089	0.416667136649751
10:47299450-47299982	ENSMUSG00000095118	Snord14d	0.96206205866377	0.467261904761905	24	21	21.7990290391033	0.249139710367369
10:4731820-4732866	ENSMUSG00000019768	Esr1	1	1	21	9	105.054323950022	0.163000869433315
10:4733851-4734380	ENSMUSG00000019768	Esr1	0.96206205866377	0.467261904761905	24	3	15.1780028171214	0.171707719993879
10:4742762-4743516	ENSMUSG00000019768	Esr1	1	0.915178571428571	21	7.5	47.6359861316139	0.181695604939967
10:4746548-4747436	ENSMUSG00000019768	Esr1	1	1	24	21	46.1959017424154	0.116586390005892
10:47602165-47603183	ENSMUSG00000095118	Snord14d	0.96206205866377	0.467261904761905	21	18	21.3430042834903	0.163378856554443
10:47707297-47707520	ENSMUSG00000095118	Snord14d	0.96206205866377	0.467261904761905	24	3	4.68087965225574	0.132153062742355
10:4775500-4776582	ENSMUSG00000019768	Esr1	0.96206205866377	0.467261904761905	24	18	15.7532807484939	0.0446102901682218
10:4796867-4797529	ENSMUSG00000019768	Esr1	1	1	21	18	21.483063519583	0.138947358297627
10:4828703-4829032	ENSMUSG00000019768	Esr1	1	1	24	9	3.60455783695167	0.111855883669812
10:4837370-4838307	ENSMUSG00000019768	Esr1	1	1	24	21	37.4094034332339	0.0615928060454859
10:4930137-4930425	ENSMUSG00000096054	Syne1	1	0.915178571428571	21	19.5	4.95759128644825	0.112745426322882
10:5042987-5043402	ENSMUSG00000096054	Syne1	1	1	24	3	9.47909662604041	0.151541952141343
10:50592212-50593172	ENSMUSG00000038774	Ascc3	0.96206205866377	0.467261904761905	21	4.5	11.1588349895171	0.0214300223784221
10:51229922-51230406	ENSMUSG00000112023	Lilr4b	0.119668941831145	0.00595238095238095	24	16.5	17.3163890310424	0.429576617626302
10:5138970-5140301	ENSMUSG00000096054	Syne1	0.599439242160279	0.212053571428571	21	4.5	28.4359168275877	0.112315318780956
10:5152940-5153702	ENSMUSG00000096054	Syne1	0.96206205866377	0.467261904761905	24	7.5	40.8086279542181	0.221763558378174
10:5193355-5193791	ENSMUSG00000096054	Syne1	1	0.915178571428571	24	21	9.53343983811816	0.149001297168548
10:5194012-5195017	ENSMUSG00000096054	Syne1	0.211013200662333	0.0260416666666667	24	22.5	50.4659394159571	0.241762157610302
10:51958813-51959308	ENSMUSG00000049641	Vgll2	0.96206205866377	0.467261904761905	24	9	10.1769616883726	0.103976403598033
10:52233369-52233833	ENSMUSG00000019891	Dcbld1	1	1	21	13.5	14.4525073428352	0.0794486060392478
10:52294102-52294549	ENSMUSG00000019891	Dcbld1	1	1	21	16.5	8.53991006171962	0.129708539612397
10:52309162-52309649	ENSMUSG00000019861	Gopc	1	1	21	9	20.0435596520029	0.205506600021015
10:52381920-52382668	ENSMUSG00000019861	Gopc	0.360924520879993	0.0825892857142857	24	21	21.011186658982	0.0559031277115
10:52384879-52385528	ENSMUSG00000019861	Gopc	0.119668941831145	0.00595238095238095	21	4.5	15.7457058833819	0.126340373933716
10:52389182-52389930	ENSMUSG00000038624	Nepn	1	1	21	3	16.2558527727547	0.110536141160853
10:52399597-52400080	ENSMUSG00000038624	Nepn	1	0.915178571428571	21	18	15.2325991868555	0.303322268794386
10:52417235-52418976	ENSMUSG00000023068	Nus1	0.599439242160279	0.212053571428571	24	21	50.4204791548061	0.0744849080811171
10:52420398-52420947	ENSMUSG00000023068	Nus1	0.96206205866377	0.467261904761905	21	19.5	19.8363147669144	0.153503765152684
10:52434875-52435331	ENSMUSG00000023068	Nus1	1	1	21	16.5	14.8155912851572	0.153585010065896
10:5267705-5268311	ENSMUSG00000096054	Syne1	0.96206205866377	0.467261904761905	21	18	41.4107881223634	0.210022234591563
10:5269804-5274181	ENSMUSG00000096054	Syne1	1	1	24	21	55.4944750239309	0.0265459644181905
10:5287777-5289995	ENSMUSG00000096054	Syne1	0.96206205866377	0.467261904761905	24	18	107.154814737816	0.194630747174433
10:53178744-53179594	ENSMUSG00000112835	Gm36173	0.211013200662333	0.0260416666666667	24	13.5	22.7977543989126	0.230051901666191
10:53285021-53285534	ENSMUSG00000112709	Gm19395	1	1	24	3	7.63821780841055	0.128417290609231
10:53370864-53371704	ENSMUSG00000038594	Cep85l	0.360924520879993	0.0825892857142857	24	3	32.9558210099985	0.134580377876233
10:53377005-53378114	ENSMUSG00000038594	Cep85l	0.96206205866377	0.467261904761905	24	21	27.0978521547422	0.115739834377973
10:53378307-53380174	ENSMUSG00000038594	Cep85l	0.599439242160279	0.212053571428571	24	18	87.4153970124922	0.144530610285356
10:53382605-53383250	ENSMUSG00000038594	Cep85l	1	1	21	18	38.9563678227665	0.344352206614036
10:53387426-53387915	ENSMUSG00000038594	Cep85l	1	1	24	3	6.08387410006894	0.132120876926387
10:53398155-53399139	NA	NA	0.360924520879993	0.0825892857142857	24	6	31.2588029394213	0.144832961122027
10:53404869-53405373	NA	NA	0.599439242160279	0.212053571428571	24	18	32.6024531503841	0.255497471440424
10:53407273-53408297	NA	NA	1	1	24	21	69.3614715523605	0.103742866216385
10:53408915-53409460	NA	NA	1	1	24	21	10.3739542122044	0.135819323244082
10:53428703-53429102	NA	NA	0.119668941831145	0.00595238095238095	24	4.5	17.5069363912316	0.325119551623819
10:53434232-53436811	NA	NA	0.599439242160279	0.212053571428571	21	3	47.5849972905066	0.0692477158685246
10:53437669-53438735	NA	NA	0.360924520879993	0.0825892857142857	24	6	62.8069698027403	0.221055395629013
10:53462354-53462948	NA	NA	1	1	21	9	17.7774558268412	0.143319988026228
10:53464068-53464321	NA	NA	0.119668941831145	0.00595238095238095	21	6	12.5628477070868	0.189559824828275
10:53466811-53467169	ENSMUSG00000112739	Gm20597	0.96206205866377	0.467261904761905	21	7.5	23.0282392571239	0.229952936666688
10:53509013-53509475	ENSMUSG00000112739	Gm20597	0.360924520879993	0.0825892857142857	21	19.5	8.95014199490948	0.049530893894308
10:53580632-53581059	ENSMUSG00000019857	Asf1a	1	1	21	19.5	11.9463465199716	0.123619992044311
10:53596404-53597864	ENSMUSG00000019857	Asf1a	0.599439242160279	0.212053571428571	24	3	34.2027937941791	0.0597363285948914
10:53629519-53630272	ENSMUSG00000058298	Mcm9	0.96206205866377	0.467261904761905	24	0	39.7453462901144	0.125167563459054
10:53800985-53801537	ENSMUSG00000019856	Fam184a	0.211013200662333	0.0260416666666667	21	1.5	36.9975588676714	0.363368777604755
10:54075503-54076583	ENSMUSG00000097069	Gm16998	0.599439242160279	0.212053571428571	21	1.5	23.336424360984	0.0839513630929193
10:56098769-56100016	ENSMUSG00000047669	Msl3l2	0.599439242160279	0.212053571428571	21	10.5	32.1994023208183	0.0970858576021883
10:56181684-56182246	ENSMUSG00000038122	Tbc1d32	1	1	21	10.5	9.93038828571103	0.158750883272449
10:56228562-56229341	ENSMUSG00000038122	Tbc1d32	1	1	21	15	15.3180385448714	0.0411277305647924
10:56373074-56373818	ENSMUSG00000050953	Gja1	0.96206205866377	0.467261904761905	21	19.5	16.2361970687557	0.162540057569478
10:56376992-56380241	ENSMUSG00000050953	Gja1	0.96206205866377	0.467261904761905	24	22.5	161.257836988708	0.103341412067391
10:56404980-56407240	NA	NA	0.360924520879993	0.0825892857142857	21	4.5	315.5630791149	0.204091897888339
10:56424493-56425725	NA	NA	0.211013200662333	0.0260416666666667	24	1.5	263.369633969099	0.228295871951676
10:56436340-56437899	NA	NA	0.360924520879993	0.0825892857142857	24	21	57.7463221329337	0.129606689031894
10:56451528-56451991	NA	NA	1	0.915178571428571	24	3	11.5828243166849	0.183262892358335
10:56457320-56460838	NA	NA	0.211013200662333	0.0260416666666667	24	22.5	350.490487475836	0.287734565484353
10:56468317-56469856	NA	NA	0.211013200662333	0.0260416666666667	24	21	144.378738407009	0.350549392482821
10:56499069-56499968	NA	NA	1	1	21	18	142.919445847899	0.321299486775794
10:56518147-56520870	NA	NA	1	1	24	3	64.2287622251948	0.0583052703314614
10:56539785-56540516	NA	NA	1	1	24	18	34.1472721483626	0.240479832119865
10:56596845-56598784	NA	NA	1	1	21	6	57.6625276930502	0.0911620157621852
10:56599181-56599612	NA	NA	1	1	21	4.5	9.94116982549135	0.18671369953573
10:56599706-56600407	NA	NA	0.96206205866377	0.467261904761905	24	9	24.7851292229071	0.260242514807008
10:56682878-56683484	NA	NA	0.96206205866377	0.467261904761905	21	6	8.8582255168468	0.132537471567883
10:56687540-56688038	NA	NA	1	1	21	19.5	11.8221308400138	0.193284487310662
10:56696684-56697585	NA	NA	0.119668941831145	0.00595238095238095	21	15	118.398505696759	0.599736985676194
10:56699522-56700652	NA	NA	0.360924520879993	0.0825892857142857	24	15	27.2637213200207	0.0666639232617994
10:56707367-56709788	NA	NA	0.599439242160279	0.212053571428571	21	19.5	113.93587471384	0.115483019997798
10:56709996-56711343	NA	NA	1	1	21	15	23.3230115372576	0.0353913539656605
10:56754474-56755154	NA	NA	1	1	24	9	35.9615807113607	0.190177171871469
10:56782242-56782717	NA	NA	1	1	24	21	4.17867827950699	0.123666717318009
10:56789081-56789542	NA	NA	1	0.915178571428571	24	19.5	3.24002681016703	0.0845716832074321
10:56802092-56802720	NA	NA	1	1	21	19.5	13.4878576051898	0.16071889085943
10:56806825-56807337	NA	NA	1	1	21	10.5	4.11257517844371	0.0739991120888228
10:56830529-56832794	NA	NA	1	1	21	1.5	88.1188642959771	0.0543896290561871
10:56839020-56840150	NA	NA	1	1	21	15	16.9379478126273	0.122893188219396
10:56840689-56841943	NA	NA	1	0.915178571428571	21	18	52.0028126113208	0.176803315327411
10:56849159-56849840	NA	NA	0.119668941831145	0.00595238095238095	21	4.5	24.6115180751442	0.18067070270829
10:56866057-56867256	NA	NA	1	0.915178571428571	21	1.5	50.0612311965895	0.131577509229864
10:56879497-56881192	NA	NA	0.360924520879993	0.0825892857142857	21	6	158.577909437748	0.210300502509998
10:56917822-56919599	NA	NA	1	1	21	1.5	34.8638589954172	0.0833467191515943
10:56919952-56922403	NA	NA	0.360924520879993	0.0825892857142857	24	6	350.473778057357	0.111225200499886
10:56926331-56927433	NA	NA	1	1	21	4.5	26.3535318043362	0.170435511169936
10:56940295-56941278	NA	NA	1	1	21	18	24.3706192673062	0.169173700169867
10:56963047-56963724	ENSMUSG00000097370	4930467K11Rik	0.360924520879993	0.0825892857142857	21	15	12.9343934796061	0.119768896888608
10:56968899-56970341	ENSMUSG00000097370	4930467K11Rik	1	1	21	18	38.5421050994292	0.170767942243363
10:57001132-57001772	ENSMUSG00000097370	4930467K11Rik	0.119668941831145	0.00595238095238095	21	18	40.1120338299538	0.16372704849464
10:57045470-57047629	ENSMUSG00000097370	4930467K11Rik	0.96206205866377	0.467261904761905	24	10.5	79.6150019239192	0.0852457111699023
10:57084302-57084881	ENSMUSG00000097370	4930467K11Rik	1	1	21	16.5	9.76207175850322	0.214593324373543
10:57089946-57091225	ENSMUSG00000097370	4930467K11Rik	0.96206205866377	0.467261904761905	24	18	23.1059604707077	0.111069039531813
10:57092450-57092754	ENSMUSG00000097370	4930467K11Rik	1	1	21	18	6.85649515128153	0.172329454410884
10:57156339-57157273	ENSMUSG00000097370	4930467K11Rik	0.360924520879993	0.0825892857142857	21	13.5	20.9044574973404	0.130745685951914
10:57238755-57239653	ENSMUSG00000097370	4930467K11Rik	1	1	21	19.5	12.3453645939099	0.0265574742965715
10:57253848-57254668	ENSMUSG00000097370	4930467K11Rik	1	0.915178571428571	24	6	4.19219962233116	0.0446595190938204
10:57289191-57290183	ENSMUSG00000097370	4930467K11Rik	0.599439242160279	0.212053571428571	24	21	71.3237569170435	0.255404780208643
10:57292606-57293397	ENSMUSG00000097370	4930467K11Rik	0.360924520879993	0.0825892857142857	24	1.5	32.7829659544572	0.248298602062158
10:57309409-57309904	ENSMUSG00000097370	4930467K11Rik	0.96206205866377	0.467261904761905	21	19.5	20.3083370832624	0.480377880563464
10:57310464-57311513	ENSMUSG00000097370	4930467K11Rik	0.211013200662333	0.0260416666666667	24	0	24.4977295548174	0.115515329242431
10:57313072-57313747	ENSMUSG00000097370	4930467K11Rik	0.96206205866377	0.467261904761905	24	22.5	48.3630660707011	0.152480845396485
10:57317051-57317403	ENSMUSG00000097370	4930467K11Rik	1	1	21	16.5	5.88982020891519	0.140706288741837
10:57485968-57486973	ENSMUSG00000019878	Hsf2	1	1	24	0	31.2833869920004	0.0985739550539522
10:57509266-57509843	ENSMUSG00000019877	Serinc1	1	1	24	18	8.377203252929	0.186804359144756
10:57515156-57515768	ENSMUSG00000019877	Serinc1	0.599439242160279	0.212053571428571	24	18	13.1738222292722	0.142528327229915
10:57532029-57532736	ENSMUSG00000019877	Serinc1	1	1	24	18	15.2768469961175	0.0482914359249666
10:57743690-57744110	ENSMUSG00000019874	Fabp7	1	0.915178571428571	21	18	16.4726293764013	0.146034069707933
10:57794288-57795767	ENSMUSG00000019872	Smpdl3a	1	1	21	19.5	165.146165353839	0.231644610165857
10:57798322-57798699	ENSMUSG00000019872	Smpdl3a	0.96206205866377	0.467261904761905	21	16.5	15.6879425746092	0.245643498608586
10:5805587-5806433	ENSMUSG00000019773	Fbxo5	0.96206205866377	0.467261904761905	24	3	32.8086678932433	0.0812256677769978
10:5823609-5825102	ENSMUSG00000019774	Mtrf1l	1	1	21	18	63.4255772888814	0.0702102597714955
10:58254855-58256099	ENSMUSG00000038039	Gcc2	1	0.915178571428571	21	0	30.4830835186955	0.0653228979273882
10:58295505-58295980	ENSMUSG00000019920	Lims1	1	1	21	9	23.3314536412339	0.262104650352094
10:58322526-58323811	ENSMUSG00000019920	Lims1	1	0.915178571428571	24	3	85.2684186328343	0.0846983555595023
10:58341679-58342089	ENSMUSG00000019920	Lims1	1	1	24	6	9.18692048099778	0.130979182543948
10:58405818-58406496	ENSMUSG00000019920	Lims1	1	1	24	3	40.0416227951288	0.149491180594828
10:58446252-58447731	ENSMUSG00000003226	Ranbp2	1	1	24	18	36.9154283904043	0.0403667459099449
10:58454681-58455604	ENSMUSG00000003226	Ranbp2	1	1	21	6	7.78610864140566	0.0334106490562975
10:58462894-58463255	ENSMUSG00000003226	Ranbp2	1	1	24	12	5.17387901371904	0.115501414632892
10:58497283-58499262	ENSMUSG00000038010	Ccdc138	0.96206205866377	0.467261904761905	21	3	69.5020739337346	0.0613123372100903
10:58601437-58601988	ENSMUSG00000003227	Edar	0.119668941831145	0.00595238095238095	21	18	28.2477508601987	0.211749336427535
10:58604409-58605687	ENSMUSG00000003227	Edar	0.599439242160279	0.212053571428571	21	6	246.109754248459	0.144108273584193
10:58606038-58606878	ENSMUSG00000003227	Edar	1	1	21	18	29.3717240989037	0.119967648773368
10:58608723-58609367	ENSMUSG00000003227	Edar	1	1	21	0	16.808514751957	0.115059787494496
10:58610208-58611279	ENSMUSG00000003227	Edar	1	1	21	19.5	55.7354395017058	0.0806103644589269
10:58659555-58659980	ENSMUSG00000003227	Edar	0.599439242160279	0.212053571428571	24	0	16.5757241955055	0.187660198464372
10:58663379-58664347	ENSMUSG00000003227	Edar	1	1	24	0	22.6122936905957	0.0615538094421107
10:58708809-58709667	ENSMUSG00000091526	BB019430	0.96206205866377	0.467261904761905	21	13.5	94.4839857969244	0.125692043471261
10:58713715-58715221	ENSMUSG00000091526	BB019430	0.360924520879993	0.0825892857142857	24	16.5	97.1094485491999	0.275015750697678
10:58744487-58745057	ENSMUSG00000091526	BB019430	0.599439242160279	0.212053571428571	24	16.5	18.5413568817309	0.194446118704977
10:58746479-58747360	ENSMUSG00000091526	BB019430	1	1	21	12	73.8939258155435	0.207271685130303
10:58882597-58883201	ENSMUSG00000037990	Sh3rf3	0.96206205866377	0.467261904761905	24	12	45.5497287040736	0.210639959675126
10:58903021-58903772	ENSMUSG00000037990	Sh3rf3	0.96206205866377	0.467261904761905	24	19.5	47.4266812656447	0.23962065370232
10:58905413-58906058	ENSMUSG00000037990	Sh3rf3	0.0936267006802721	0.000744047619047619	21	19.5	36.9106416735219	0.484388389063915
10:58906789-58907381	ENSMUSG00000037990	Sh3rf3	0.599439242160279	0.212053571428571	24	18	22.6897449983383	0.324126631526691
10:59033664-59035180	ENSMUSG00000019917	Sept10	1	1	24	6	107.353106517143	0.274587933419401
10:59114717-59115184	ENSMUSG00000019917	Sept10	1	0.915178571428571	24	9	19.2463325094225	0.20630264458558
10:59182302-59182875	ENSMUSG00000019917	Sept10	1	1	21	19.5	3.95842948287422	0.0519611573377297
10:59196663-59197268	ENSMUSG00000019917	Sept10	1	1	21	0	13.5922935850524	0.132401154461784
10:59211563-59212232	ENSMUSG00000019917	Sept10	0.360924520879993	0.0825892857142857	21	18	22.9507414699269	0.225029350025075
10:59220765-59224374	ENSMUSG00000098188	Sowahc	0.360924520879993	0.0825892857142857	24	22.5	179.089169375613	0.0557577819643405
10:59224850-59225637	ENSMUSG00000098188	Sowahc	0.360924520879993	0.0825892857142857	24	19.5	16.8075203339921	0.129990724967796
10:59228962-59230810	ENSMUSG00000098188	Sowahc	0.360924520879993	0.0825892857142857	21	18	56.5097853325172	0.142180199527225
10:59235499-59237976	ENSMUSG00000098188	Sowahc	1	1	24	21	105.210335710488	0.146614736112627
10:59240955-59242685	ENSMUSG00000098188	Sowahc	0.360924520879993	0.0825892857142857	24	18	97.3650030644556	0.148674206362524
10:59251853-59252973	ENSMUSG00000098188	Sowahc	0.211013200662333	0.0260416666666667	21	16.5	75.7881997682701	0.233447506693116
10:59261073-59262438	ENSMUSG00000098188	Sowahc	0.599439242160279	0.212053571428571	24	19.5	81.5864339688096	0.167124609881989
10:59265139-59266376	ENSMUSG00000098188	Sowahc	0.0936267006802721	0.000744047619047619	24	16.5	86.2777466828542	0.210612892541385
10:59285245-59286316	ENSMUSG00000019916	P4ha1	1	1	21	12	58.0093023965457	0.0623537104295777
10:59292517-59292976	ENSMUSG00000019916	P4ha1	0.360924520879993	0.0825892857142857	21	18	14.6182510820888	0.160202333309959
10:59295152-59295489	ENSMUSG00000019916	P4ha1	1	1	24	21	18.2702800788241	0.22900754254967
10:59322764-59324858	ENSMUSG00000019916	P4ha1	0.96206205866377	0.467261904761905	21	18	134.818234569653	0.158573614786909
10:59327404-59328051	ENSMUSG00000019916	P4ha1	0.119668941831145	0.00595238095238095	21	18	29.4812596819321	0.28486060985322
10:59331232-59332560	ENSMUSG00000019916	P4ha1	0.119668941831145	0.00595238095238095	21	18	171.95750984886	0.32293549166356
10:59334193-59336550	ENSMUSG00000019916	P4ha1	0.119668941831145	0.00595238095238095	21	18	185.057978355863	0.407885372402718
10:59370669-59372292	ENSMUSG00000009646	Pla2g12b	1	1	21	15	39.4963827207677	0.209880574667012
10:59424167-59425888	ENSMUSG00000009654	Oit3	1	0.915178571428571	24	15	101.830376056088	0.123443865793738
10:59429436-59429856	ENSMUSG00000009654	Oit3	1	1	21	10.5	12.1748521971725	0.114484241705733
10:59430716-59431410	ENSMUSG00000009654	Oit3	1	0.915178571428571	24	16.5	7.01142955142682	0.0676145420555492
10:59439469-59440001	ENSMUSG00000009654	Oit3	1	1	21	13.5	34.4955641319692	0.161435899755758
10:59442546-59442970	ENSMUSG00000009654	Oit3	0.599439242160279	0.212053571428571	24	9	11.1534172346464	0.194706050957518
10:59503844-59504644	ENSMUSG00000009654	Oit3	1	0.915178571428571	24	18	7.52686027807642	0.0433329057251821
10:59564497-59564907	ENSMUSG00000009647	Mcu	1	1	21	10.5	20.2068184560893	0.175311318790696
10:59600299-59601000	ENSMUSG00000009647	Mcu	0.96206205866377	0.467261904761905	24	10.5	28.7022988778235	0.101818230137788
10:59603610-59604445	ENSMUSG00000009647	Mcu	1	1	21	19.5	12.5497141811544	0.0681053741248707
10:59613245-59614472	ENSMUSG00000009647	Mcu	0.211013200662333	0.0260416666666667	24	18	53.7715697943824	0.226937583569168
10:59616062-59617010	ENSMUSG00000009647	Mcu	1	1	24	18	27.0965273240237	0.0615025985623741
10:59702416-59702802	ENSMUSG00000020111	Micu1	1	0.915178571428571	24	4.5	20.1890180124551	0.101835669513946
10:59818903-59819650	NA	NA	0.96206205866377	0.467261904761905	24	12	36.2854909120551	0.0995615861585531
10:59857075-59857632	ENSMUSG00000020109	Dnajb12	1	0.915178571428571	24	15	18.8495973788875	0.142431406783402
10:59878818-59880370	ENSMUSG00000020109	Dnajb12	1	1	24	0	30.3603204218605	0.033451489189625
10:59898271-59900400	ENSMUSG00000020109	Dnajb12	1	1	24	6	128.864338701479	0.173336991971917
10:59907822-59908256	ENSMUSG00000020109	Dnajb12	0.599439242160279	0.212053571428571	24	4.5	10.8762551379681	0.137356380908987
10:59909385-59909882	ENSMUSG00000020109	Dnajb12	1	0.915178571428571	21	7.5	23.3503501270619	0.152753245553551
10:59911099-59912534	ENSMUSG00000020109	Dnajb12	0.96206205866377	0.467261904761905	24	7.5	277.410567542784	0.316064823403802
10:59914644-59917102	ENSMUSG00000020108	Ddit4	0.599439242160279	0.212053571428571	24	7.5	665.71471732722	0.211670410090885
10:59918010-59918651	ENSMUSG00000020108	Ddit4	1	1	21	7.5	51.4451402044466	0.36655284942638
10:59920717-59922039	ENSMUSG00000020108	Ddit4	0.96206205866377	0.467261904761905	24	7.5	209.799431651148	0.17243454502324
10:59924194-59925170	ENSMUSG00000020108	Ddit4	1	0.915178571428571	21	7.5	145.220031431596	0.276639210675656
10:59932330-59933141	ENSMUSG00000020108	Ddit4	0.96206205866377	0.467261904761905	21	7.5	224.504428763479	0.388268912196057
10:59943063-59944162	ENSMUSG00000020108	Ddit4	1	1	21	7.5	75.8833878345902	0.198222244421921
10:59950218-59952913	ENSMUSG00000020108	Ddit4	1	0.915178571428571	21	12	195.157793485352	0.145894795446792
10:59969646-59970592	ENSMUSG00000020108	Ddit4	1	1	21	10.5	69.8016358385732	0.106547637437547
10:59972390-59973039	ENSMUSG00000020108	Ddit4	0.96206205866377	0.467261904761905	24	9	53.0562929615774	0.258157744860349
10:59973957-59974851	ENSMUSG00000020108	Ddit4	1	0.915178571428571	24	7.5	101.932111530079	0.247460727012602
10:59978682-59979550	ENSMUSG00000044475	Ascc1	1	1	21	9	106.81583037604	0.524069439953465
10:59991057-59992146	ENSMUSG00000044475	Ascc1	0.96206205866377	0.467261904761905	21	18	215.914768461976	0.335011905019439
10:60002332-60003514	ENSMUSG00000044475	Ascc1	1	1	21	7.5	42.8117075533735	0.0549951641313364
10:60022169-60023036	ENSMUSG00000044475	Ascc1	1	1	24	15	27.7526272197469	0.0876296938965199
10:60028759-60029763	ENSMUSG00000044475	Ascc1	1	0.915178571428571	24	6	48.1872360214365	0.082562938663561
10:60030031-60032361	ENSMUSG00000044475	Ascc1	1	0.915178571428571	21	6	91.3177700500948	0.117738546618096
10:60078691-60079073	ENSMUSG00000058297	Spock2	1	1	24	21	15.0002072036748	0.123090851055528
10:60083804-60084449	ENSMUSG00000058297	Spock2	1	0.915178571428571	21	18	28.477922455435	0.183541727293679
10:60207071-60207578	ENSMUSG00000057337	Chst3	0.360924520879993	0.0825892857142857	21	13.5	24.4825251355939	0.156492908735536
10:60245053-60246034	ENSMUSG00000057337	Chst3	1	0.915178571428571	24	16.5	46.6086500362583	0.12962290300275
10:60252257-60253338	ENSMUSG00000004207	Psap	0.360924520879993	0.0825892857142857	24	1.5	110.542621977688	0.197505399056425
10:60260909-60263119	ENSMUSG00000004207	Psap	0.96206205866377	0.467261904761905	21	7.5	75.2973084240934	0.145523900956573
10:60264619-60265605	ENSMUSG00000004207	Psap	0.211013200662333	0.0260416666666667	24	6	130.253639179143	0.0893132613146498
10:60272062-60273141	ENSMUSG00000004207	Psap	1	1	21	19.5	27.2547741100678	0.114078947215123
10:60277254-60284053	ENSMUSG00000004207	Psap	0.599439242160279	0.212053571428571	21	3	304.384348079106	0.0607643359677794
10:60284598-60286262	ENSMUSG00000004207	Psap	1	1	24	18	17.6005215701878	0.038931475275057
10:60287094-60288082	ENSMUSG00000004207	Psap	1	0.915178571428571	24	18	9.05834714731006	0.0258397197613772
10:60296071-60296533	ENSMUSG00000004207	Psap	1	1	21	18	6.28464052626828	0.0922377129555782
10:60346619-60347565	ENSMUSG00000020101	Vsir	1	0.915178571428571	24	21	21.1700942117138	0.0594711630552066
10:60348470-60349623	ENSMUSG00000020101	Vsir	0.599439242160279	0.212053571428571	24	1.5	70.3884628802228	0.181905724331119
10:60350497-60352305	ENSMUSG00000020101	Vsir	0.96206205866377	0.467261904761905	21	1.5	66.8860796267542	0.0534345626761396
10:60353162-60353736	ENSMUSG00000020101	Vsir	0.599439242160279	0.212053571428571	24	6	23.1909380606002	0.162058915595636
10:60356694-60358256	ENSMUSG00000020101	Vsir	1	1	21	0	123.768805737968	0.125337121313631
10:60358818-60359418	ENSMUSG00000020101	Vsir	1	1	24	21	6.28629272298616	0.083076048118093
10:60370075-60370585	ENSMUSG00000020101	Vsir	1	1	21	19.5	9.3384475684847	0.116639899431793
10:60371554-60372263	ENSMUSG00000020101	Vsir	1	1	21	6	18.0745760302831	0.13240296815507
10:60373490-60374687	ENSMUSG00000090439	Gm17455	0.96206205866377	0.467261904761905	24	1.5	30.0712395336695	0.0403563735911924
10:60400864-60401252	ENSMUSG00000090439	Gm17455	1	1	24	18	8.04614813114848	0.0863892725971889
10:60483318-60483699	ENSMUSG00000090439	Gm17455	1	1	21	18	11.4666973018282	0.197548285374505
10:60552868-60553645	ENSMUSG00000012819	Cdh23	0.599439242160279	0.212053571428571	24	6	46.0375295166474	0.227002968230969
10:60659509-60660006	ENSMUSG00000012819	Cdh23	1	1	24	6	22.4275180193041	0.24187467039117
10:60670196-60670518	ENSMUSG00000012819	Cdh23	1	1	24	3	8.14049546163065	0.121236198845595
10:60732296-60732857	ENSMUSG00000020100	Slc29a3	0.360924520879993	0.0825892857142857	24	13.5	25.2281030341247	0.186047264052281
10:60752424-60753049	ENSMUSG00000020100	Slc29a3	1	1	21	18	20.0600970371657	0.0600317095186724
10:60787902-60788381	ENSMUSG00000020100	Slc29a3	1	0.915178571428571	24	3	34.335149958234	0.216709089665167
10:60804870-60805259	ENSMUSG00000020099	Unc5b	1	1	24	6	6.88681587889702	0.084254321178245
10:60807675-60808023	ENSMUSG00000020099	Unc5b	1	0.915178571428571	24	3	9.41476830388321	0.0829029377950533
10:60811769-60812262	ENSMUSG00000020099	Unc5b	1	1	21	18	18.6657018906015	0.111384256516011
10:60816836-60817673	ENSMUSG00000020099	Unc5b	1	1	24	0	13.1098030563444	0.0824668751185211
10:60820438-60821150	ENSMUSG00000020099	Unc5b	0.0936267006802721	0.000744047619047619	21	10.5	84.0810470129633	0.43803070771571
10:60831324-60832125	ENSMUSG00000020099	Unc5b	0.599439242160279	0.212053571428571	24	1.5	31.296572440715	0.0694749818104
10:60832674-60833161	ENSMUSG00000020099	Unc5b	0.360924520879993	0.0825892857142857	21	19.5	12.3571567906811	0.0974808328263234
10:60875896-60877129	ENSMUSG00000020099	Unc5b	1	1	24	15	41.6413646170845	0.0946537308371879
10:60913480-60914016	ENSMUSG00000099279	Mir6408	1	1	21	13.5	7.27633708766115	0.0394209346349228
10:61059592-61059995	ENSMUSG00000093568	Gm20611	1	1	24	18	17.3464694326588	0.189797366380118
10:61080122-61080405	ENSMUSG00000020098	Pcbd1	0.96206205866377	0.467261904761905	24	21	4.13505955122899	0.0978212427913163
10:61130801-61131860	ENSMUSG00000020097	Sgpl1	0.211013200662333	0.0260416666666667	21	6	35.8701147170197	0.180363975500014
10:61134951-61136045	ENSMUSG00000020097	Sgpl1	1	1	21	12	2.47237198009248	0.0111992130106326
10:61137409-61140530	ENSMUSG00000020097	Sgpl1	1	1	21	10.5	48.4314674122763	0.0608261515507504
10:61140733-61142173	ENSMUSG00000020097	Sgpl1	0.360924520879993	0.0825892857142857	21	12	23.6906183798032	0.11064952944172
10:61142378-61144197	ENSMUSG00000020097	Sgpl1	1	0.915178571428571	21	7.5	125.682137135191	0.100831439328739
10:61145589-61146746	ENSMUSG00000020097	Sgpl1	1	1	21	7.5	22.4581955031368	0.0597672421787209
10:61147045-61148495	ENSMUSG00000020097	Sgpl1	0.599439242160279	0.212053571428571	21	6	76.9989393643488	0.0882200390168353
10:61157921-61163426	ENSMUSG00000020096	Tbata	0.599439242160279	0.212053571428571	21	9	546.939370604385	0.162968569131324
10:61179906-61180642	ENSMUSG00000020096	Tbata	0.599439242160279	0.212053571428571	24	16.5	12.3308675299519	0.0938957723933929
10:61186908-61187496	ENSMUSG00000020096	Tbata	1	0.915178571428571	21	0	34.2126970972786	0.167407584822825
10:61277818-61278577	ENSMUSG00000059901	Adamts14	1	1	21	6	33.0119150244707	0.0611917719225811
10:61284131-61284759	ENSMUSG00000059901	Adamts14	1	1	21	12	12.0141251029856	0.0936021617941123
10:61284880-61286669	ENSMUSG00000037202	Prf1	1	1	21	19.5	54.8020810174301	0.0957944882614096
10:61312728-61313282	ENSMUSG00000037202	Prf1	1	0.915178571428571	24	6	22.7586456278432	0.228012367879405
10:61324722-61325350	ENSMUSG00000037202	Prf1	0.96206205866377	0.467261904761905	21	9	8.57065680393312	0.0766504833004507
10:61326991-61329497	ENSMUSG00000037202	Prf1	0.96206205866377	0.467261904761905	21	6	225.782561807995	0.246848788587201
10:61337199-61337994	ENSMUSG00000037202	Prf1	1	1	21	6	30.4819991362513	0.159958948410112
10:61340136-61341890	ENSMUSG00000020092	Pald1	1	1	21	6	29.1068693547745	0.0912762325440415
10:61351150-61351719	ENSMUSG00000020092	Pald1	0.599439242160279	0.212053571428571	21	13.5	26.7300216829245	0.229753713324936
10:61356897-61358579	ENSMUSG00000020092	Pald1	0.360924520879993	0.0825892857142857	21	16.5	140.879880028849	0.180132273765245
10:61359506-61360204	ENSMUSG00000020092	Pald1	1	1	21	13.5	16.1580649877045	0.126623662816188
10:61362157-61363800	ENSMUSG00000020092	Pald1	0.0936267006802721	0.000744047619047619	24	9	179.479962663374	0.101108049992577
10:61365858-61366223	ENSMUSG00000020092	Pald1	1	0.915178571428571	24	3	18.6662387977574	0.140730565039947
10:61368714-61371061	ENSMUSG00000020092	Pald1	0.211013200662333	0.0260416666666667	24	10.5	90.3472613877162	0.117634738375745
10:61371468-61372181	ENSMUSG00000020092	Pald1	1	1	21	7.5	12.9051352470821	0.0874209204910831
10:61372381-61372931	ENSMUSG00000020092	Pald1	1	0.915178571428571	21	10.5	4.43007428975332	0.0414469176531863
10:61374697-61375692	ENSMUSG00000020092	Pald1	1	1	21	13.5	37.5545624973016	0.107015286748393
10:61376489-61376926	ENSMUSG00000020092	Pald1	1	0.915178571428571	21	15	10.3968101772945	0.0982474318457064
10:61377479-61383998	ENSMUSG00000020092	Pald1	0.119668941831145	0.00595238095238095	21	9	478.3215452253	0.0754945243214682
10:61399216-61399807	ENSMUSG00000020092	Pald1	1	1	21	12	11.0783474881001	0.0639281991201962
10:61401916-61404138	ENSMUSG00000037171	Nodal	0.96206205866377	0.467261904761905	21	7.5	147.168961414144	0.0884843314268776
10:61408053-61408945	ENSMUSG00000037171	Nodal	1	1	21	6	15.0967242374151	0.134960194900249
10:61425796-61427063	ENSMUSG00000037171	Nodal	0.599439242160279	0.212053571428571	24	7.5	252.918338566426	0.122448777050431
10:61427917-61429464	ENSMUSG00000037171	Nodal	1	1	24	3	15.9705627584011	0.0348536778400128
10:61443086-61444450	ENSMUSG00000020091	Eif4ebp2	0.211013200662333	0.0260416666666667	21	15	203.946860808108	0.540122079359717
10:61447258-61449225	ENSMUSG00000020091	Eif4ebp2	0.119668941831145	0.00595238095238095	21	19.5	96.4532403634454	0.12945356258699
10:61450547-61451037	ENSMUSG00000020091	Eif4ebp2	0.599439242160279	0.212053571428571	21	18	22.075022505851	0.168937632795782
10:61451252-61453050	ENSMUSG00000020091	Eif4ebp2	0.96206205866377	0.467261904761905	21	0	144.9730927231	0.098121853336129
10:61475437-61476230	ENSMUSG00000037151	Lrrc20	1	0.915178571428571	21	19.5	5.61291042351767	0.0293041148118104
10:61499400-61500432	ENSMUSG00000037151	Lrrc20	1	1	24	21	18.6678101198181	0.042545419770182
10:61509552-61510608	ENSMUSG00000037151	Lrrc20	1	1	21	6	81.197090408851	0.155586840818423
10:61605576-61606313	ENSMUSG00000020090	Npffr1	0.119668941831145	0.00595238095238095	24	13.5	22.5526924294719	0.115237704125761
10:61625441-61628734	ENSMUSG00000020089	Ppa1	0.211013200662333	0.0260416666666667	21	7.5	255.74937627701	0.0770424129263921
10:61631875-61633269	ENSMUSG00000020089	Ppa1	0.96206205866377	0.467261904761905	24	6	8.50718042866287	0.0285287342641377
10:61639161-61641366	ENSMUSG00000020089	Ppa1	1	0.915178571428571	21	7.5	214.572107772176	0.0794608586793795
10:61643968-61644377	ENSMUSG00000020089	Ppa1	1	1	24	18	7.59875785434106	0.0790394074068699
10:61647476-61649779	ENSMUSG00000020089	Ppa1	1	1	21	16.5	55.9395008431649	0.0488217237606968
10:61653566-61655205	ENSMUSG00000020089	Ppa1	1	0.915178571428571	21	7.5	108.824804263273	0.160584796549357
10:61679762-61681823	NA	NA	1	0.915178571428571	24	3	27.4802931751483	0.0327998618903534
10:61694568-61699219	ENSMUSG00000020087	Tysnd1	0.360924520879993	0.0825892857142857	21	7.5	373.752894173166	0.119454812825128
10:61702195-61703473	ENSMUSG00000020087	Tysnd1	1	1	21	6	95.9034353927513	0.238221852870268
10:61704223-61705327	ENSMUSG00000020087	Tysnd1	0.96206205866377	0.467261904761905	21	9	15.6988985312544	0.0293168468734665
10:61714155-61718339	ENSMUSG00000020085	Aifm2	0.211013200662333	0.0260416666666667	21	7.5	714.447646269937	0.14543294195184
10:61719069-61719849	ENSMUSG00000020085	Aifm2	1	0.915178571428571	24	21	10.8461339817361	0.0205420654667634
10:61720103-61722715	ENSMUSG00000020085	Aifm2	0.0936267006802721	0.000744047619047619	24	6	554.465689248712	0.122517166826764
10:61722943-61724340	ENSMUSG00000020085	Aifm2	0.211013200662333	0.0260416666666667	21	6	268.088751642338	0.286620524085677
10:61726332-61729366	ENSMUSG00000020085	Aifm2	0.96206205866377	0.467261904761905	21	7.5	79.7823115461745	0.213262646161101
10:61734314-61734810	ENSMUSG00000020085	Aifm2	1	1	21	10.5	9.49845827563569	0.0929225884254556
10:61741024-61741722	ENSMUSG00000020085	Aifm2	0.599439242160279	0.212053571428571	21	9	12.9912261134371	0.106760384249791
10:61742299-61743850	ENSMUSG00000020085	Aifm2	0.360924520879993	0.0825892857142857	21	4.5	29.458094277031	0.0964015051404121
10:61756620-61758097	ENSMUSG00000093017	Mir5108	1	1	21	6	61.8989730108484	0.11882261258597
10:61759744-61760359	ENSMUSG00000093017	Mir5108	1	1	21	6	31.5851296940853	0.297625236879562
10:62189316-62189814	ENSMUSG00000099185	Mir7662	1	0.915178571428571	24	0	10.5156337720349	0.117355904059412
10:62191947-62193533	ENSMUSG00000099185	Mir7662	0.360924520879993	0.0825892857142857	21	19.5	151.697017316064	0.333270379406633
10:62197099-62198507	ENSMUSG00000099185	Mir7662	1	1	21	3	54.8111549280541	0.0989787307204581
10:62198686-62199467	ENSMUSG00000099185	Mir7662	0.211013200662333	0.0260416666666667	24	6	45.1565284218769	0.224067159020113
10:62210431-62213160	ENSMUSG00000099185	Mir7662	0.360924520879993	0.0825892857142857	21	3	176.974402470187	0.0968587072784127
10:62214287-62215983	ENSMUSG00000037031	Tspan15	0.211013200662333	0.0260416666666667	21	6	160.396179164715	0.119675415914815
10:62216319-62217806	ENSMUSG00000037031	Tspan15	0.599439242160279	0.212053571428571	21	3	13.4819037518728	0.0373989997745272
10:62220627-62221176	ENSMUSG00000037031	Tspan15	1	1	21	1.5	14.4856748700974	0.17409542429212
10:62224157-62224790	ENSMUSG00000037031	Tspan15	0.211013200662333	0.0260416666666667	24	3	12.4568052545111	0.0790287411927304
10:62227449-62229771	ENSMUSG00000037031	Tspan15	0.96206205866377	0.467261904761905	24	0	65.1532101976976	0.0651089305804414
10:62230177-62231635	ENSMUSG00000037031	Tspan15	0.360924520879993	0.0825892857142857	21	19.5	64.0088553677	0.117615564611025
10:62240383-62241314	ENSMUSG00000037031	Tspan15	1	1	21	10.5	13.6143132594426	0.143400568890784
10:62244008-62244989	ENSMUSG00000020081	Tacr2	0.96206205866377	0.467261904761905	21	7.5	71.2327863232462	0.195241609240336
10:62245663-62246254	ENSMUSG00000020081	Tacr2	0.360924520879993	0.0825892857142857	21	6	63.0736227229734	0.436634851275025
10:62252781-62253300	ENSMUSG00000020081	Tacr2	1	1	21	18	11.8679942295788	0.11190168456305
10:62300080-62300838	ENSMUSG00000037012	Hk1	0.96206205866377	0.467261904761905	21	1.5	55.1211605923369	0.173895005633479
10:62336642-62337087	ENSMUSG00000037012	Hk1	1	0.915178571428571	21	1.5	18.5068245105403	0.192588735444857
10:62339825-62340747	ENSMUSG00000037012	Hk1	1	0.915178571428571	21	4.5	22.4580561052981	0.0680492638713697
10:62449595-62450229	ENSMUSG00000020079	Supv3l1	1	1	21	7.5	45.211844072563	0.110234613104895
10:62480159-62480620	ENSMUSG00000020078	Vps26a	1	0.915178571428571	24	13.5	14.2767888613389	0.15840596857998
10:62483381-62484191	ENSMUSG00000020078	Vps26a	1	1	21	18	18.1570539883185	0.108136333610659
10:62485608-62487771	ENSMUSG00000020078	Vps26a	0.360924520879993	0.0825892857142857	21	19.5	81.3456592943989	0.0430559446572141
10:62508522-62508984	ENSMUSG00000020077	Srgn	0.96206205866377	0.467261904761905	24	6	7.15229519526716	0.0733569272043474
10:62590109-62590618	ENSMUSG00000036955	Kif1bp	1	1	21	15	4.9370377322955	0.0368657777310413
10:62602069-62602468	ENSMUSG00000020075	Ddx21	1	1	21	15	13.1641188334821	0.0527100888549032
10:62650584-62652102	ENSMUSG00000020076	Ddx50	1	1	21	9	50.0148858391714	0.0545743499926943
10:62662165-62662582	ENSMUSG00000020076	Ddx50	0.360924520879993	0.0825892857142857	21	9	16.7365694704935	0.190206856407878
10:62663073-62664272	ENSMUSG00000020076	Ddx50	0.96206205866377	0.467261904761905	21	10.5	93.1647683921205	0.209841198156883
10:62677262-62677794	ENSMUSG00000105329	Mir7215	0.119668941831145	0.00595238095238095	21	6	41.2946760159608	0.288642550441698
10:62774526-62775117	NA	NA	1	1	21	15	11.092153592747	0.157015240885605
10:62792029-62793084	ENSMUSG00000020074	Ccar1	0.599439242160279	0.212053571428571	24	1.5	19.1713257495011	0.0330569072097075
10:62866509-62866898	ENSMUSG00000047146	Tet1	1	1	21	4.5	18.1362991664476	0.131462093018056
10:62872579-62873172	ENSMUSG00000047146	Tet1	0.119668941831145	0.00595238095238095	21	9	33.7981986185716	0.385843338695805
10:62920249-62921244	ENSMUSG00000071253	Slc25a16	1	1	21	16.5	39.9767341080616	0.0619466848924769
10:62924081-62924550	ENSMUSG00000071253	Slc25a16	1	1	24	0	8.22056464108475	0.0523368164061798
10:63018694-63019861	ENSMUSG00000020069	Hnrnph3	1	0.915178571428571	21	15	24.2443555614831	0.0988554595443445
10:63022664-63025062	ENSMUSG00000020069	Hnrnph3	1	0.915178571428571	24	3	38.6800439050103	0.0222942955495675
10:63051437-63052383	NA	NA	1	1	21	0	7.08245281776872	0.0710370057012907
10:63057019-63058069	NA	NA	0.360924520879993	0.0825892857142857	21	7.5	70.9890889980055	0.0544202364032993
10:63058358-63059181	NA	NA	1	1	24	3	10.1936077137711	0.102569296190087
10:63060053-63061886	ENSMUSG00000112129	Pbld1	1	1	21	7.5	89.8929301235987	0.0864612506147617
10:63122394-63123548	ENSMUSG00000036816	Atoh7	1	1	21	7.5	20.0064504824935	0.0349225577279802
10:63128040-63128891	ENSMUSG00000036816	Atoh7	0.119668941831145	0.00595238095238095	21	18	130.424056454591	0.413505674262627
10:63243140-63244343	ENSMUSG00000020064	Herc4	1	1	21	16.5	26.45665341636	0.0742483579867082
10:63338189-63339785	ENSMUSG00000020063	Sirt1	0.96206205866377	0.467261904761905	24	22.5	44.1593984047471	0.0652697349168704
10:63379132-63379785	ENSMUSG00000036764	Dnajc12	0.96206205866377	0.467261904761905	24	19.5	21.980435299153	0.0864131126443657
10:63382372-63382915	ENSMUSG00000036764	Dnajc12	0.211013200662333	0.0260416666666667	24	19.5	39.1640054855584	0.166686119643121
10:63402900-63404161	ENSMUSG00000036764	Dnajc12	0.119668941831145	0.00595238095238095	24	18	39.5307187218353	0.162206696765737
10:63415791-63416265	ENSMUSG00000060843	Ctnna3	0.599439242160279	0.212053571428571	24	0	22.1103006961675	0.215727016348631
10:63429487-63430433	ENSMUSG00000060843	Ctnna3	1	1	21	0	23.7317339888789	0.053906836660618
10:63460073-63460629	ENSMUSG00000060843	Ctnna3	0.96206205866377	0.467261904761905	24	18	23.2288085373109	0.105981316423778
10:63476083-63476835	ENSMUSG00000060843	Ctnna3	0.211013200662333	0.0260416666666667	24	18	73.0796832850825	0.219777358077635
10:63661602-63662121	ENSMUSG00000060843	Ctnna3	0.360924520879993	0.0825892857142857	24	0	8.70046642746377	0.153641179800389
10:63770463-63771295	ENSMUSG00000060843	Ctnna3	1	1	21	19.5	15.7395974082313	0.152286214487723
10:63880442-63880819	ENSMUSG00000060843	Ctnna3	0.360924520879993	0.0825892857142857	24	10.5	13.3963731648353	0.189229694227961
10:63954268-63954678	ENSMUSG00000060843	Ctnna3	1	1	24	0	7.92840876627311	0.0958432072413233
10:65855255-65855910	ENSMUSG00000112913	Gm30853	0.96206205866377	0.467261904761905	21	3	9.12842811073429	0.131020167853372
10:65900615-65901632	ENSMUSG00000112913	Gm30853	1	1	21	0	93.1777829385499	0.16394584824847
10:66081155-66081690	ENSMUSG00000100000	1700023F02Rik	1	1	21	9	11.7287423507623	0.186137680626123
10:66084100-66085036	ENSMUSG00000100000	1700023F02Rik	1	1	21	9	27.9124763903789	0.0600800919415518
10:66342649-66343119	ENSMUSG00000112210	4930407I19Rik	1	1	24	12	9.16470565714515	0.238380960228572
10:66593001-66593491	NA	NA	1	1	21	7.5	8.20339475562256	0.16167013596706
10:66813907-66814785	NA	NA	1	1	21	4.5	40.4668181963613	0.0550740646144051
10:66853256-66853725	NA	NA	0.360924520879993	0.0825892857142857	21	16.5	28.170507403469	0.267898937865977
10:66909057-66912049	NA	NA	1	0.915178571428571	21	7.5	148.143479031568	0.129377371261015
10:66916597-66917092	NA	NA	1	1	24	15	16.7251710296524	0.1482793450099
10:66919959-66922773	NA	NA	0.599439242160279	0.212053571428571	21	9	244.17147771952	0.0611743282723046
10:66925661-66926115	NA	NA	1	0.915178571428571	21	18	8.99888473886165	0.0936897135689886
10:66936816-66938697	NA	NA	1	1	24	12	24.1384450813868	0.0707558579081898
10:66939829-66940486	NA	NA	1	1	21	19.5	7.36744743763316	0.116535974324164
10:66941899-66942717	NA	NA	1	1	21	6	33.1720718736499	0.101803721707079
10:66943811-66944417	NA	NA	1	1	21	19.5	16.5577083452845	0.110074585450539
10:66953788-66954872	NA	NA	0.96206205866377	0.467261904761905	21	7.5	127.082674388997	0.235034095549401
10:66974020-66976580	ENSMUSG00000112925	Gm31763	0.360924520879993	0.0825892857142857	21	7.5	174.667486105675	0.117742171546912
10:66979308-66981202	ENSMUSG00000112925	Gm31763	0.211013200662333	0.0260416666666667	24	4.5	154.222733678338	0.111295122030715
10:66994080-66994983	ENSMUSG00000112925	Gm31763	1	0.915178571428571	24	7.5	27.6691242698856	0.127978291190284
10:67002158-67005251	ENSMUSG00000112925	Gm31763	1	1	21	7.5	31.4789750559171	0.0113950307529764
10:67009372-67010091	ENSMUSG00000112925	Gm31763	1	0.915178571428571	24	16.5	25.0002859333594	0.228395648069024
10:67014516-67015081	ENSMUSG00000112925	Gm31763	0.96206205866377	0.467261904761905	24	6	16.104228329916	0.231333189052519
10:67017076-67018398	ENSMUSG00000112925	Gm31763	1	1	21	6	15.5208595424265	0.0703055240960447
10:67018690-67019385	ENSMUSG00000112925	Gm31763	1	0.915178571428571	24	18	24.1550019484488	0.158656585482238
10:67019761-67020329	ENSMUSG00000112925	Gm31763	1	1	21	7.5	6.09837288233277	0.0928259485873427
10:67020810-67022083	ENSMUSG00000112925	Gm31763	0.96206205866377	0.467261904761905	21	7.5	67.6404144631522	0.0986316104113116
10:67025472-67026946	ENSMUSG00000112925	Gm31763	0.599439242160279	0.212053571428571	24	6	148.136639658898	0.0761588952638656
10:67040415-67040896	ENSMUSG00000112925	Gm31763	0.360924520879993	0.0825892857142857	21	16.5	17.2520532995127	0.237605030186959
10:67043059-67043578	ENSMUSG00000112925	Gm31763	0.599439242160279	0.212053571428571	24	4.5	16.4529627825169	0.138413589892754
10:67044160-67044822	ENSMUSG00000112925	Gm31763	0.119668941831145	0.00595238095238095	21	10.5	14.5167679257937	0.0793858574834911
10:67047524-67048885	ENSMUSG00000112925	Gm31763	1	1	21	10.5	64.7317896985526	0.109415775517917
10:67050728-67053924	ENSMUSG00000019873	Reep3	0.211013200662333	0.0260416666666667	24	9	165.082275918479	0.0754880154776564
10:67056066-67056778	ENSMUSG00000019873	Reep3	1	1	21	1.5	23.3220346514543	0.200762424786424
10:67057340-67058952	ENSMUSG00000019873	Reep3	1	1	24	15	20.3012704413976	0.0365427659390042
10:67061487-67062196	ENSMUSG00000019873	Reep3	1	1	21	10.5	5.61579556056701	0.0405523195734324
10:67063906-67064868	ENSMUSG00000019873	Reep3	1	0.915178571428571	21	16.5	28.1373820535767	0.107057750363363
10:67065855-67066857	ENSMUSG00000019873	Reep3	0.360924520879993	0.0825892857142857	21	15	23.253030310485	0.176418444076847
10:67083457-67084198	ENSMUSG00000019873	Reep3	0.211013200662333	0.0260416666666667	21	15	52.6403503676898	0.181714521977971
10:67095839-67097929	ENSMUSG00000019873	Reep3	1	1	21	15	56.0531253372657	0.0438137314311998
10:67105785-67106465	ENSMUSG00000019873	Reep3	1	0.915178571428571	24	18	12.4837568679138	0.142205056746129
10:67114683-67116840	ENSMUSG00000037876	Jmjd1c	1	1	24	15	71.5002998929535	0.0723010098774372
10:67117946-67119208	ENSMUSG00000037876	Jmjd1c	0.211013200662333	0.0260416666666667	21	16.5	34.8755715582559	0.238428221257316
10:67126057-67128085	ENSMUSG00000037876	Jmjd1c	1	0.915178571428571	21	16.5	96.5550356540533	0.101246253139684
10:67129418-67130033	ENSMUSG00000037876	Jmjd1c	0.599439242160279	0.212053571428571	21	16.5	35.2816421173037	0.194796252825034
10:67131191-67131543	ENSMUSG00000037876	Jmjd1c	0.96206205866377	0.467261904761905	21	16.5	14.8117314980319	0.202161393249628
10:67133151-67133772	ENSMUSG00000037876	Jmjd1c	1	0.915178571428571	21	16.5	8.22533774287286	0.128363192528856
10:67143635-67144105	ENSMUSG00000037876	Jmjd1c	1	0.915178571428571	21	18	6.90902500960852	0.129989065762576
10:67176613-67177299	ENSMUSG00000037876	Jmjd1c	0.599439242160279	0.212053571428571	21	16.5	18.3874759359417	0.287765211487046
10:67185522-67187650	ENSMUSG00000037876	Jmjd1c	0.119668941831145	0.00595238095238095	24	16.5	83.0762619313943	0.175579031820625
10:67189971-67191539	ENSMUSG00000037876	Jmjd1c	0.360924520879993	0.0825892857142857	21	16.5	29.896878641207	0.157545601152985
10:67194323-67194782	ENSMUSG00000037876	Jmjd1c	1	0.915178571428571	24	21	10.0428531146861	0.119874835385026
10:67204821-67205354	ENSMUSG00000037876	Jmjd1c	0.360924520879993	0.0825892857142857	21	7.5	26.6185709922684	0.164109431837063
10:67213675-67214394	ENSMUSG00000037876	Jmjd1c	1	1	21	0	7.05559039392489	0.0686923484223035
10:67214589-67215321	ENSMUSG00000037876	Jmjd1c	0.360924520879993	0.0825892857142857	24	9	14.1495349904369	0.110378454569047
10:67225337-67226986	ENSMUSG00000037876	Jmjd1c	0.360924520879993	0.0825892857142857	21	18	61.2302412430693	0.181551043613517
10:67244214-67245267	ENSMUSG00000075000	Nrbf2	0.360924520879993	0.0825892857142857	24	18	28.6855505504762	0.094319781083699
10:67249284-67249903	ENSMUSG00000075000	Nrbf2	0.119668941831145	0.00595238095238095	21	16.5	38.5701995614676	0.405502418777064
10:67268824-67269674	ENSMUSG00000075000	Nrbf2	0.96206205866377	0.467261904761905	24	21	60.6061974708866	0.254017157314612
10:67281584-67282872	ENSMUSG00000075000	Nrbf2	0.211013200662333	0.0260416666666667	21	18	69.6347927011886	0.326122996311384
10:67283178-67285980	ENSMUSG00000075000	Nrbf2	0.119668941831145	0.00595238095238095	21	18	290.195326481885	0.126389101594688
10:67287463-67288536	ENSMUSG00000075000	Nrbf2	0.599439242160279	0.212053571428571	24	4.5	134.199726858293	0.117726304318916
10:67290618-67291932	ENSMUSG00000075000	Nrbf2	1	0.915178571428571	24	6	93.182630589459	0.0775644605189699
10:67294282-67294971	ENSMUSG00000075000	Nrbf2	0.360924520879993	0.0825892857142857	24	16.5	37.2422695007821	0.225371683041919
10:67295219-67295772	ENSMUSG00000075000	Nrbf2	0.211013200662333	0.0260416666666667	24	16.5	25.9445887286553	0.24754907736377
10:67297803-67299889	ENSMUSG00000075000	Nrbf2	1	0.915178571428571	21	13.5	36.624515515952	0.0670023772183579
10:67309183-67310331	ENSMUSG00000075000	Nrbf2	0.211013200662333	0.0260416666666667	21	19.5	83.0610714044972	0.080211601729467
10:67311230-67311795	ENSMUSG00000075000	Nrbf2	0.96206205866377	0.467261904761905	21	18	21.055931846679	0.109178240192913
10:67332985-67333497	ENSMUSG00000075000	Nrbf2	0.211013200662333	0.0260416666666667	21	15	37.9936522471065	0.271656219813223
10:67397259-67397631	ENSMUSG00000075000	Nrbf2	1	1	24	21	10.8857439363168	0.245869528518432
10:67439213-67440126	ENSMUSG00000037868	Egr2	0.360924520879993	0.0825892857142857	24	22.5	76.0692557633956	0.166114711841477
10:67537227-67537903	ENSMUSG00000037868	Egr2	1	1	21	7.5	20.6414998743715	0.0645565716015545
10:67548766-67549630	ENSMUSG00000057134	Ado	1	1	21	7.5	26.8113590420627	0.064718665507132
10:67776781-67777270	ENSMUSG00000037855	Zfp365	1	1	24	0	5.68752278192695	0.0871379308447633
10:67785632-67785993	ENSMUSG00000037855	Zfp365	1	1	21	10.5	6.39436972251645	0.100660586099217
10:67842658-67844032	ENSMUSG00000037855	Zfp365	0.119668941831145	0.00595238095238095	21	15	80.1884348377428	0.316644184147659
10:67857286-67857956	ENSMUSG00000037855	Zfp365	1	1	21	13.5	18.2746305906366	0.187860953433867
10:68057545-68058719	ENSMUSG00000037846	Rtkn2	1	1	21	10.5	103.567889280574	0.102487945733507
10:68079870-68080613	ENSMUSG00000037846	Rtkn2	0.211013200662333	0.0260416666666667	24	7.5	70.486441980964	0.3663279904369
10:68081709-68082168	ENSMUSG00000037846	Rtkn2	0.360924520879993	0.0825892857142857	24	6	63.4918966915009	0.308982792109428
10:68089795-68091542	ENSMUSG00000037846	Rtkn2	1	1	21	9	122.753956517529	0.163598263409893
10:68091818-68093177	ENSMUSG00000037846	Rtkn2	0.211013200662333	0.0260416666666667	21	13.5	67.7374315416731	0.111002434639882
10:68106127-68106896	ENSMUSG00000037846	Rtkn2	1	0.915178571428571	21	13.5	14.6371731825042	0.107393970387417
10:68121854-68122261	ENSMUSG00000037846	Rtkn2	1	0.915178571428571	21	16.5	9.53913335698293	0.109088074268434
10:68124758-68129075	ENSMUSG00000037846	Rtkn2	1	1	24	12	120.03394548831	0.049600894827935
10:68135198-68137485	ENSMUSG00000019947	Arid5b	1	1	21	16.5	103.635533006653	0.175336858178122
10:68145455-68146065	ENSMUSG00000019947	Arid5b	0.211013200662333	0.0260416666666667	24	18	25.4424299266231	0.215384341215452
10:68165144-68167298	ENSMUSG00000019947	Arid5b	0.119668941831145	0.00595238095238095	24	15	79.8315624423909	0.241937645200642
10:68168666-68169472	ENSMUSG00000019947	Arid5b	1	1	24	15	9.73255152356317	0.0963509409976478
10:68177489-68178531	ENSMUSG00000019947	Arid5b	1	1	21	6	13.5961716822918	0.115073550922527
10:68178751-68180951	ENSMUSG00000019947	Arid5b	0.96206205866377	0.467261904761905	21	7.5	126.076305477112	0.126258142724136
10:68181493-68182855	ENSMUSG00000019947	Arid5b	0.360924520879993	0.0825892857142857	24	15	16.7769437494511	0.100849418493788
10:68190719-68194060	ENSMUSG00000019947	Arid5b	0.211013200662333	0.0260416666666667	24	15	94.5537209643779	0.0949441493323293
10:68208202-68208689	ENSMUSG00000019947	Arid5b	0.119668941831145	0.00595238095238095	21	16.5	14.5163112035449	0.215085104770877
10:68211690-68212491	ENSMUSG00000019947	Arid5b	1	0.915178571428571	24	18	27.1518290289941	0.188292206551695
10:68238651-68239320	ENSMUSG00000019947	Arid5b	0.96206205866377	0.467261904761905	21	19.5	25.2355312991711	0.198853658291521
10:68239543-68240317	ENSMUSG00000019947	Arid5b	0.599439242160279	0.212053571428571	24	22.5	35.4269873747922	0.120495487166162
10:68240930-68241724	ENSMUSG00000019947	Arid5b	0.96206205866377	0.467261904761905	24	21	7.88893296884144	0.092789247293864
10:68247748-68248512	ENSMUSG00000019947	Arid5b	1	1	24	21	35.5109447688486	0.283847037055293
10:68248703-68249872	ENSMUSG00000019947	Arid5b	1	1	21	19.5	14.3530656950706	0.137650801549047
10:68259308-68259968	ENSMUSG00000019947	Arid5b	1	0.915178571428571	21	18	23.0403786022305	0.301130490625322
10:68261654-68264727	ENSMUSG00000019947	Arid5b	0.211013200662333	0.0260416666666667	24	19.5	73.5736911045759	0.054006473963937
10:68272989-68273601	ENSMUSG00000019947	Arid5b	0.599439242160279	0.212053571428571	21	16.5	17.6626351668942	0.139390056064897
10:68276357-68278280	ENSMUSG00000019947	Arid5b	0.599439242160279	0.212053571428571	24	21	86.5780122214822	0.0907598219033905
10:68278633-68280858	ENSMUSG00000019947	Arid5b	0.211013200662333	0.0260416666666667	24	18	225.413691834571	0.163324521104178
10:68281564-68283522	ENSMUSG00000019947	Arid5b	0.599439242160279	0.212053571428571	24	18	104.168961854124	0.0957207610613608
10:68328015-68328593	ENSMUSG00000112157	4930545H06Rik	1	0.915178571428571	24	4.5	6.3493508249698	0.071109019989457
10:68355446-68355873	ENSMUSG00000112157	4930545H06Rik	0.599439242160279	0.212053571428571	24	0	19.8236731570396	0.336787989752049
10:68358312-68359322	ENSMUSG00000112157	4930545H06Rik	1	1	21	18	24.8062005851355	0.157723801247439
10:68491334-68491941	ENSMUSG00000019945	Cabcoco1	0.599439242160279	0.212053571428571	24	22.5	11.3338635970553	0.0957023963445748
10:68521751-68522649	ENSMUSG00000019945	Cabcoco1	0.96206205866377	0.467261904761905	21	13.5	73.4622477141321	0.177559020772885
10:68541085-68541875	ENSMUSG00000019945	Cabcoco1	0.599439242160279	0.212053571428571	24	18	13.3896547876684	0.065780000617199
10:68558309-68559068	ENSMUSG00000019945	Cabcoco1	1	0.915178571428571	21	18	34.8386715152921	0.186012099660415
10:68579988-68580570	ENSMUSG00000019945	Cabcoco1	0.360924520879993	0.0825892857142857	21	7.5	39.3720974247199	0.290365007787436
10:68587413-68588162	ENSMUSG00000019945	Cabcoco1	0.211013200662333	0.0260416666666667	24	18	44.1786162620322	0.23284777540393
10:68589563-68590337	ENSMUSG00000019945	Cabcoco1	0.360924520879993	0.0825892857142857	24	18	43.1497848424434	0.117391095270541
10:68720954-68721412	ENSMUSG00000060044	Tmem26	0.599439242160279	0.212053571428571	21	1.5	6.96588120920844	0.0886921076324628
10:68864501-68864940	ENSMUSG00000060044	Tmem26	0.599439242160279	0.212053571428571	24	18	17.6918964255933	0.268541252342691
10:68872125-68872628	ENSMUSG00000060044	Tmem26	1	1	21	18	14.1934481215901	0.204164559772749
10:68875428-68876217	ENSMUSG00000060044	Tmem26	1	0.915178571428571	21	18	55.4899715285812	0.189407502329356
10:68877830-68878854	ENSMUSG00000060044	Tmem26	1	0.915178571428571	21	18	67.4069704730372	0.322412266827835
10:68893256-68893994	NA	NA	1	0.915178571428571	21	18	46.4572179507356	0.171516799660302
10:68897455-68898050	NA	NA	0.211013200662333	0.0260416666666667	24	0	27.7565963360244	0.178186950086244
10:68935791-68936187	NA	NA	1	1	24	3	9.37785352575828	0.225249047682028
10:68960819-68961929	NA	NA	0.96206205866377	0.467261904761905	24	0	17.7688908923774	0.180941713421556
10:68965585-68966104	NA	NA	1	0.915178571428571	24	9	23.2268452832626	0.144756281766617
10:68987668-68988246	NA	NA	1	1	21	18	30.4057507927742	0.160397757385029
10:69185757-69186663	ENSMUSG00000019944	Rhobtb1	1	0.915178571428571	24	18	30.8718677915509	0.144061438279668
10:69192231-69192651	ENSMUSG00000019944	Rhobtb1	0.96206205866377	0.467261904761905	24	0	12.0853232412553	0.141701942701421
10:69204645-69205265	ENSMUSG00000019944	Rhobtb1	0.360924520879993	0.0825892857142857	21	15	23.6090827714048	0.354041857841515
10:69205916-69206532	ENSMUSG00000019944	Rhobtb1	1	1	21	13.5	21.4120064604835	0.18840537034332
10:69211731-69214440	ENSMUSG00000090622	A930033H14Rik	0.211013200662333	0.0260416666666667	21	16.5	97.4353066122431	0.0631499153217357
10:69218354-69219747	ENSMUSG00000019944	Rhobtb1	0.599439242160279	0.212053571428571	24	9	117.911918103415	0.0820744408095692
10:69220063-69220790	ENSMUSG00000019944	Rhobtb1	1	0.915178571428571	24	15	33.7002761023981	0.19586028729674
10:69239462-69241057	ENSMUSG00000019944	Rhobtb1	0.119668941831145	0.00595238095238095	24	16.5	48.5732134595182	0.122318706304483
10:69253244-69254011	ENSMUSG00000019944	Rhobtb1	0.211013200662333	0.0260416666666667	24	16.5	15.3518934920388	0.18398057761896
10:69254361-69254804	ENSMUSG00000019944	Rhobtb1	1	1	21	3	24.790795583475	0.225692351233199
10:69257393-69258271	ENSMUSG00000019944	Rhobtb1	1	1	24	15	71.2852731361141	0.123072131475591
10:69258544-69259552	ENSMUSG00000019944	Rhobtb1	0.360924520879993	0.0825892857142857	24	12	14.3420224251202	0.0996032041251677
10:69259910-69260308	ENSMUSG00000019944	Rhobtb1	0.96206205866377	0.467261904761905	24	6	20.7809865564757	0.235715063604882
10:69267593-69268808	ENSMUSG00000019944	Rhobtb1	1	1	21	19.5	59.8564336903411	0.174986705893898
10:69286366-69289768	ENSMUSG00000019942	Cdk1	1	1	21	18	149.894132674672	0.0978079533027725
10:69290349-69291363	ENSMUSG00000019942	Cdk1	1	1	21	13.5	27.1825817247342	0.0510554228440698
10:69299525-69301055	ENSMUSG00000019942	Cdk1	1	1	21	18	59.7675356567297	0.0729701760152697
10:69306269-69307522	ENSMUSG00000019942	Cdk1	1	1	21	19.5	18.6630786167701	0.0559447681298302
10:69321176-69322197	ENSMUSG00000019942	Cdk1	1	1	21	9	66.0867115339528	0.0707250188752725
10:69326358-69326962	ENSMUSG00000019942	Cdk1	0.599439242160279	0.212053571428571	21	4.5	71.0793838709805	0.168646644327047
10:69347996-69348788	ENSMUSG00000019942	Cdk1	0.360924520879993	0.0825892857142857	21	7.5	72.3947254842626	0.192342804853376
10:69352321-69353256	ENSMUSG00000019942	Cdk1	1	1	24	18	15.1847563205027	0.0554913801174639
10:69366185-69366720	ENSMUSG00000019942	Cdk1	0.119668941831145	0.00595238095238095	21	19.5	19.9552617171701	0.139345183783336
10:69383178-69383708	ENSMUSG00000019942	Cdk1	0.599439242160279	0.212053571428571	24	21	15.2186729976353	0.13118997066174
10:69384550-69385137	ENSMUSG00000019942	Cdk1	1	0.915178571428571	21	0	9.32887168063804	0.0963964015229678
10:69467226-69468233	ENSMUSG00000069601	Ank3	1	1	21	9	14.1368182929401	0.0602427899996634
10:69533473-69534001	ENSMUSG00000069601	Ank3	0.599439242160279	0.212053571428571	21	18	7.55259917924416	0.0702694774445878
10:69686338-69687299	ENSMUSG00000069601	Ank3	0.96206205866377	0.467261904761905	24	4.5	26.4518300420336	0.197175895065939
10:69719733-69720524	ENSMUSG00000069601	Ank3	1	1	21	10.5	25.4153985171676	0.128373534616023
10:69738573-69739363	ENSMUSG00000069601	Ank3	0.599439242160279	0.212053571428571	21	18	54.507936926034	0.215714609310135
10:69834593-69835343	ENSMUSG00000069601	Ank3	0.599439242160279	0.212053571428571	21	18	68.6510010329049	0.157895679405738
10:69858875-69859367	ENSMUSG00000069601	Ank3	0.360924520879993	0.0825892857142857	24	13.5	27.1300634904589	0.336165053683728
10:69870456-69873576	ENSMUSG00000069601	Ank3	1	0.915178571428571	21	6	199.772675603936	0.0698630456963431
10:69883806-69884628	ENSMUSG00000069601	Ank3	1	1	24	15	36.996930409069	0.169222477706884
10:69888080-69889061	ENSMUSG00000069601	Ank3	1	1	24	18	32.410466665651	0.0733676663161067
10:69889772-69892031	ENSMUSG00000069601	Ank3	0.211013200662333	0.0260416666666667	24	13.5	135.844201190751	0.0881166411350065
10:69895619-69896025	ENSMUSG00000069601	Ank3	0.96206205866377	0.467261904761905	24	18	11.5731746470802	0.18022403974924
10:69910200-69910644	ENSMUSG00000069601	Ank3	1	1	21	18	37.1802009671088	0.139813787571306
10:69910850-69911195	ENSMUSG00000069601	Ank3	0.360924520879993	0.0825892857142857	24	16.5	7.45649702239779	0.124872836827408
10:69916530-69917069	ENSMUSG00000069601	Ank3	1	1	21	6	19.1137449056081	0.23851431280612
10:69924347-69926028	ENSMUSG00000069601	Ank3	1	1	24	18	49.8077215101433	0.214517050336952
10:69938951-69940013	ENSMUSG00000069601	Ank3	0.599439242160279	0.212053571428571	21	4.5	40.870812221163	0.108970090293291
10:69946171-69946674	ENSMUSG00000069601	Ank3	1	1	21	12	18.2531040207904	0.264470315257093
10:69962066-69963012	ENSMUSG00000069601	Ank3	1	1	21	9	45.544495068937	0.176337728508672
10:69964499-69965115	ENSMUSG00000069601	Ank3	1	0.915178571428571	24	18	12.1199652893021	0.110751965296553
10:70067288-70067839	ENSMUSG00000048701	Ccdc6	0.360924520879993	0.0825892857142857	21	18	17.7713195565427	0.245276595671008
10:70094909-70097150	ENSMUSG00000048701	Ccdc6	0.599439242160279	0.212053571428571	24	19.5	37.6345270528245	0.0368210650106245
10:70097549-70098337	ENSMUSG00000048701	Ccdc6	1	1	21	19.5	23.7500266486778	0.11547114218267
10:70109828-70110445	ENSMUSG00000048701	Ccdc6	0.0936267006802721	0.000744047619047619	24	18	29.4141172256183	0.263385747524865
10:70110647-70111287	ENSMUSG00000048701	Ccdc6	1	1	24	6	15.3555209934106	0.0681126063008277
10:70114072-70114698	ENSMUSG00000048701	Ccdc6	1	1	21	19.5	15.6959072882444	0.0502290392841339
10:70120732-70121651	ENSMUSG00000048701	Ccdc6	0.599439242160279	0.212053571428571	21	19.5	84.8554434161991	0.13355897305629
10:70150176-70150617	ENSMUSG00000048701	Ccdc6	1	0.915178571428571	24	12	7.59316135117105	0.10079252647345
10:70181762-70182049	ENSMUSG00000019933	Mrln	0.599439242160279	0.212053571428571	21	7.5	19.6034143972783	0.263258305449204
10:70183314-70184197	ENSMUSG00000019933	Mrln	0.360924520879993	0.0825892857142857	24	12	50.5435648016756	0.315974521051644
10:70263740-70264701	ENSMUSG00000037762	Slc16a9	1	0.915178571428571	24	21	14.7781904542005	0.103092082726731
10:70268607-70269023	ENSMUSG00000037762	Slc16a9	1	1	21	13.5	5.10058017210802	0.0812438316277906
10:70287663-70288189	ENSMUSG00000037762	Slc16a9	0.599439242160279	0.212053571428571	24	18	16.0157908309379	0.118621501313704
10:70402445-70403255	ENSMUSG00000043259	Fam13c	1	1	21	10.5	28.7663732406582	0.108845084761605
10:70428008-70428845	ENSMUSG00000043259	Fam13c	0.119668941831145	0.00595238095238095	21	15	75.3485426411766	0.24443615427442
10:70440641-70441699	ENSMUSG00000043259	Fam13c	0.360924520879993	0.0825892857142857	24	18	76.5669833857453	0.273642983114416
10:70469448-70469948	ENSMUSG00000043259	Fam13c	0.211013200662333	0.0260416666666667	24	21	14.8844721849964	0.143945934340201
10:70477631-70478484	ENSMUSG00000043259	Fam13c	1	1	21	13.5	14.8044772489037	0.0571089203946732
10:70527634-70529022	ENSMUSG00000037747	Phyhipl	0.599439242160279	0.212053571428571	24	19.5	54.2384324309838	0.145693013898356
10:70530192-70531304	ENSMUSG00000037747	Phyhipl	0.211013200662333	0.0260416666666667	24	21	39.2679195076623	0.205887435844867
10:70533261-70534009	ENSMUSG00000037747	Phyhipl	0.211013200662333	0.0260416666666667	24	15	34.4649033416134	0.241628048721428
10:70648648-70649556	ENSMUSG00000037747	Phyhipl	0.599439242160279	0.212053571428571	21	7.5	54.7556842921679	0.267998179043037
10:70824186-70824937	ENSMUSG00000037747	Phyhipl	0.599439242160279	0.212053571428571	21	3	76.9341867294264	0.251405869596719
10:70903910-70904555	ENSMUSG00000037747	Phyhipl	0.119668941831145	0.00595238095238095	21	1.5	18.5267639282275	0.10286781298529
[truncated: 64,064 more rows]
