# Supplementary material for: Angiopoietin-like 4 governs diurnal lipoprotein lipase activity in brown adipose tissue
Source: Mol Metab. 2022 Apr 10;60:101497. doi: 10.1016/j.molmet.2022.101497 (PMC9048098; doi:10.1016/j.molmet.2022.101497)
Supplement: Lipidomics [file mmc4.csv]

CycID	BH.Q	ADJ.P	PER	LAG	AMP	REL.AMP
1-acyl LPC(20:4)	0.155881353057183	0.0268234785786188	21	9	5.63009025782447	0.245150641606996
1-acyl LPC(20:5)	0.0709138566819261	0.00650317696516376	24	7.5	0.171294496422098	0.372305958847061
1-acyl LPC(22:6)	0.155881353057183	0.0268234785786188	24	7.5	4.69735277382911	0.321293825214425
1-acyl LPC(24:2)	0.132850456500513	0.0210124112033269	24	10.5	0.0463625167686678	0.206281772205798
1-acyl LPC(24:6)	0.112634816735902	0.016364254672604	24	6	0.0186084695410786	0.325969686745961
1-acyl LPE(18:2)	0.168188819849248	0.030241060343837	21	9	43.8367313462694	0.16870801407794
1-acyl LPE(20:4)	0.0709138566819261	0.00650317696516376	21	7.5	84.2074727385358	0.413702864394473
1-acyl LPE(20:5)	0.0214602795796648	0.000685490640875434	21	7.5	2.00212264634825	0.515048933349062
1-acyl LPE(22:4)	0.0421591875351878	0.00238923783043311	21	7.5	4.76507946133115	0.4064808157679
1-acyl LPE(22:6)	0.029650497369174	0.0012984504257495	21	7.5	98.6044142908673	0.505379816132396
2-acyl LPC(15:0)	0.192465396868009	0.0382749320922471	21	16.5	0.222049914068887	0.222522335941915
2-acyl LPC(15:1)	0.029650497369174	0.0012984504257495	21	18	0.0263371466594476	0.409143466033584
2-acyl LPC(16:1)	0.105939983110515	0.0144091476255415	21	18	14.9264938207621	0.28051580040596
2-acyl LPC(17:1)	0.0383876048773165	0.00205683199754813	21	18	0.520438722681283	0.346101559263478
2-acyl LPC(18:1)	0.102031660241665	0.0126685368975999	21	18	55.1115489722889	0.219390652611777
2-acyl LPC(18:2)	0.105939983110515	0.0144091476255415	21	16.5	92.051867881646	0.244984842387163
2-acyl LPC(18:3)	0.0214602795796648	0.000685490640875434	21	19.5	1.75029787993716	0.322123329567178
2-acyl LPC(19:1)	0.112634816735902	0.016364254672604	21	16.5	0.172278081954728	0.232759170367026
2-acyl LPC(20:1)	0.178120206913801	0.0340456449072747	21	16.5	0.401155819102752	0.166405758929921
2-acyl LPC(20:2)	0.0967998941957645	0.011121265536144	21	16.5	1.38314152264081	0.210206324705554
2-acyl LPC(20:3)	0.112634816735902	0.016364254672604	21	15	2.53103922578256	0.193265213583462
2-acyl LPE(17:1)	0.0568527219322665	0.0042764025770793	21	16.5	0.261059227419996	0.260232930938313
2-acyl LPE(18:3)	0.112634816735902	0.016364254672604	21	19.5	1.00397849219991	0.193599624593784
2-acyl LPE(22:2)	0.168188819849248	0.030241060343837	21	16.5	0.0565620194348674	0.320097709137749
AC-OH(13:0)	0.192465396868009	0.0382749320922471	24	15	6.59299291710525	0.235353839350694
AC-OH(14:2)	0.205935723347275	0.0429695867880712	24	16.5	2.43429287598062	0.4754469915933
AC-OH(17:1)	0.167813171123293	0.0290495752176335	24	13.5	0.0542268346453379	NA
AC-OH(17:2)	0.0967998941957645	0.011121265536144	24	15	0.869660023579617	0.297540946365644
AC-OH(18:0)	0.178120206913801	0.0340456449072747	24	18	5.92793777619587	0.619441795884993
AC-OH(20:0)	0.0840544976860278	0.00853103351063754	24	16.5	1.34671314904103	0.379366690028659
AC-OH(20:1)	0.112634816735902	0.016364254672604	24	15	2.26636208651663	0.248635684366069
AC-OH(20:5)	0.0568527219322665	0.0042764025770793	24	15	0.110679181818443	0.359487429249539
AC(14:2)	0.076554603488541	0.00745431224076984	24	16.5	0.305349214213006	0.204577180281721
AC(15:1)	0.0896722268096995	0.00974798550069376	24	15	1.57671907505843	0.299823721170057
AC(15:2)	0.105939983110515	0.0144091476255415	24	13.5	2.20157342769041	0.215138688294761
AC(19:3)	0.00953035206965368	8.34703684616757e-05	24	16.5	0.16136141391338	0.502999366290972
AC(21:1)	0.146394582969441	0.0237580080553189	21	9	0.369049282149586	0.718903144906459
AC(22:3)	0.0608967967873845	0.00492570690140101	24	18	0.3000837435669	0.371328342738046
BMP(32:0)	0.132850456500513	0.0210124112033269	21	19.5	0.153170642513505	0.305657491012429
BMP(34:2)	0.0896722268096995	0.00974798550069376	24	6	4.70346217641856	0.215556673506929
BMP(34:3)	0.0262574631338112	0.000946946120230184	24	6	3.57059579567787	0.289973443995741
BMP(34:4)	0.146394582969441	0.0237580080553189	24	6	0.237322183105649	0.247738018417489
BMP(36:2)	0.0203376586469015	0.00049246262565913	21	7.5	10.0965832741979	0.357306301957534
BMP(36:3)	0.0421591875351878	0.00238923783043311	21	7.5	16.803314317057	0.366221390524858
BMP(36:4)	0.0536897541600157	0.0037065569590119	21	7.5	8.40856735954764	0.347844300983595
BMP(38:5)	0.102031660241665	0.0126685368975999	24	7.5	0.851893965702305	0.290274042756391
BMP(38:6)	0.121276250060963	0.0185569532550778	21	7.5	1.06287606765536	0.381265102802435
BMP(38:7)	0.0233626471144044	0.000806438617550282	21	7.5	0.569385007628406	0.625662238932219
BMP(40:5)	0.0608967967873845	0.00492570690140101	21	7.5	0.215873265624544	0.447813514795384
BMP(40:6)	0.0536897541600157	0.0037065569590119	21	9	1.11904597870239	0.561300012569113
BMP(40:7)	0.0212988102120553	0.000581574931086519	21	7.5	2.68430391349797	0.624394281396666
BMP(40:8)	0.0233626471144044	0.000806438617550282	21	7.5	2.02608366673553	0.767334195455122
CE(19:1)	0.178120206913801	0.0340456449072747	21	9	189.091490221087	0.337444808325031
CE(20:2)	0.178120206913801	0.0340456449072747	21	9	173.280759370451	0.278161808253239
CE(20:4)	0.0480149828449384	0.00277057088028496	21	9	279.300814607656	0.360742009609385
Cer(d32:1)	0.217452476201555	0.0481733976129153	21	16.5	0.267404450120973	0.212639932563865
Cer(d33:1)	0.112634816735902	0.016364254672604	21	16.5	0.640914515399675	0.239060124236339
Cer(d34:0)	0.0283455778802528	0.00110987321942257	21	18	1.48433380632946	0.177371774022174
Cer(d34:1)	0.112634816735902	0.016364254672604	21	16.5	26.1827852491145	0.212057585867635
Cer(d34:2)	0.029650497369174	0.0012984504257495	21	18	1.42591264406783	0.231282620124324
CL(64:2)	0.0608967967873845	0.00492570690140101	24	4.5	1.421245739312	0.274525688196459
CL(64:3)	0.205935723347275	0.0429695867880712	24	4.5	1.65785073936483	0.221419903915889
CL(66:3)	0.102031660241665	0.0126685368975999	24	4.5	5.76084137273367	0.260739911067575
CL(66:4)	0.205935723347275	0.0429695867880712	24	4.5	5.01602105137254	0.230910089450413
CL(66:5)	0.205935723347275	0.0429695867880712	24	6	4.22297427976753	0.257184336501081
CL(66:6)	0.178120206913801	0.0340456449072747	24	6	1.01505178439329	0.267984226241544
CL(68:4)	0.0896722268096995	0.00974798550069376	24	4.5	22.366671372407	0.238914928973292
CL(68:5)	0.168188819849248	0.030241060343837	24	4.5	17.1764015324806	0.253439552101223
CL(68:7)	0.0608967967873845	0.00491835416157274	24	6	2.1849687927012	NA
CL(70:3)	0.168188819849248	0.030241060343837	24	3	5.55197263617289	0.262133972563753
CL(70:5)	0.192465396868009	0.0382749320922471	24	4.5	34.6945831276476	0.213809311802584
CL(70:6)	0.205935723347275	0.0429695867880712	24	4.5	42.3700504607323	0.267591496982313
CL(70:7)	0.105939983110515	0.0144091476255415	24	6	33.2278315314324	0.283369070541996
CL(70:8)	0.155881353057183	0.0268234785786188	24	4.5	3.13127707004109	0.494078090089484
CL(71:7)	0.178120206913801	0.0340456449072747	24	7.5	0.62478540972081	0.244233828458644
CL(72:10)	0.105939983110515	0.0144091476255415	24	6	1.41615103495355	0.413408081361929
CL(72:6)	0.168188819849248	0.030241060343837	24	6	36.5274746151613	0.212625100272494
CL(72:7)	0.102031660241665	0.0126685368975999	24	6	62.4773035352139	0.239359360564227
CL(72:8)	0.029650497369174	0.0012984504257495	24	7.5	75.9958063332774	0.354165264709145
CL(72:9)	0.146394582969441	0.0237580080553189	24	6	6.48261885186289	0.488351606436192
CL(74:10)	0.0126227129807995	0.000208102429358879	24	6	5.20341672275565	0.363089091568619
CL(74:11)	0.00624552659173174	3.16579964517888e-05	24	7.5	3.24887104907276	0.474632849241973
CL(74:7)	0.102031660241665	0.0126685368975999	24	7.5	2.71445565375454	0.233031633279055
CL(74:8)	0.0536897541600157	0.0037065569590119	24	6	6.55466772956494	0.31562711873687
CL(74:9)	0.0323426001256726	0.00151631973798877	24	6	7.05589860364207	0.40621731142342
CL(76:11)	0.011754363940942	0.000145339894169298	24	6	2.12043009612213	0.578281302117285
CL(76:12)	0.0164853554507972	0.000297262978247245	21	7.5	2.0447420933707	NA
DG(24:0)	0.0203376586469015	0.00049246262565913	24	22.5	2.02878835017357	0.248297024043373
DG(24:1)	0.0203376586469015	0.00049246262565913	21	19.5	10.0056670198068	0.490414938085056
DG(24:2)	0.0126227129807995	0.000208102429358879	24	22.5	6.77198462439395	0.512272251109586
DG(25:0)	0.132850456500513	0.0210124112033269	21	19.5	0.108552027843939	0.350676797412516
DG(26:1)	0.132850456500513	0.0210124112033269	24	22.5	3.56551523345505	0.226472247860767
DG(26:2)	0.050612450082729	0.00320728045346505	24	22.5	1.88996207582322	0.279016969657786
DG(27:0)	0.0323426001256726	0.00151631973798877	21	18	0.233240055657859	0.288588319216552
DG(27:1)	0.105939983110515	0.0144091476255415	21	19.5	0.195018636037687	0.247857226957378
DG(27:2)	0.112634816735902	0.016364254672604	24	22.5	0.394199656142829	0.219322510057255
DG(28:2)	0.121276250060963	0.0185569532550778	24	22.5	4.20049712296057	0.222326751103461
DG(28:3)	0.0896722268096995	0.00974798550069376	24	22.5	1.00744154766077	0.221303522658667
DG(36:6)	0.217452476201555	0.0481733976129153	24	21	1.86121464963408	0.204125401963625
DG(37:0)	0.178120206913801	0.0340456449072747	24	6	0.622932789954101	0.293320472277654
DG(37:1)	0.192465396868009	0.0382749320922471	21	9	4.56133371340006	0.269001808981484
DG(38:0)	0.0896722268096995	0.00974798550069376	24	6	1.62918463045552	0.306788468434561
DG(38:1)	0.112634816735902	0.016364254672604	24	6	13.0915870789221	0.215797462681093
DG(38:2)	0.205935723347275	0.0429695867880712	21	9	91.346882420803	0.255360975914223
DG(38:3)	0.155881353057183	0.0268234785786188	21	9	139.945624384973	0.256885896527867
DG(39:0)	0.112634816735902	0.016364254672604	24	6	0.344787741380295	0.285160281049835
DG(39:1)	0.102031660241665	0.0126685368975999	24	6	1.3038483359655	0.286665466712425
DG(39:2)	0.217452476201555	0.0481733976129153	24	7.5	3.16914652726093	0.254761686125319
DG(39:3)	0.121276250060963	0.0185569532550778	24	7.5	1.92225741028696	0.265490327302504
DG(40:0)	0.155881353057183	0.0268234785786188	24	6	0.97392645399948	0.246151841756386
DG(40:1)	0.105939983110515	0.0144091476255415	24	4.5	4.37709704156191	0.341850414545164
DG(40:2)	0.102031660241665	0.0126685368975999	24	6	8.51575767650771	0.250219611942742
DG(40:3)	0.112634816735902	0.016364254672604	24	7.5	10.7943032128642	0.286661117542342
DG(41:1)	0.217452476201555	0.0481733976129153	24	6	0.702317900510962	0.204729091005369
DG(41:2)	0.0421591875351878	0.00238923783043311	24	6	1.29179570088017	0.431012437673907
DG(41:3)	0.205935723347275	0.0420729448570807	21	7.5	0.763159135731205	NA
DG(42:2)	0.0709138566819261	0.00650317696516376	24	6	3.2817638887666	0.242714565288814
DG(42:3)	0.050612450082729	0.00320728045346505	24	7.5	2.40271702266673	0.302334729992582
DG(42:4)	0.050612450082729	0.00320728045346505	24	7.5	0.681534264444936	0.234820416443299
DG(43:2)	0.0896722268096995	0.00974798550069376	21	7.5	0.51985588991689	0.37892182567084
DG(44:1)	0.205935723347275	0.0429695867880712	24	7.5	0.298375727136944	0.210618487100349
DG(44:3)	0.155881353057183	0.0268234785786188	21	9	0.543772185800267	0.386182457099455
DG(44:5)	0.147168639010529	0.0239594487003231	21	9	0.44705868110831	NA
DG(44:6)	0.205935723347275	0.0429695867880712	24	9	0.535625255020826	0.339044211100109
DG(O-30:1)	0.205935723347275	0.0429695867880712	21	7.5	0.569926651422795	0.309910590766957
DG(O-32:0)	0.132850456500513	0.0210124112033269	24	7.5	0.981545529566765	0.162006105307112
DG(O-32:1)	0.155881353057183	0.0268234785786188	24	12	2.44271805327846	0.247810964075851
DG(O-32:2)	0.0233626471144044	0.000806438617550282	21	9	4.08306082874111	0.375428247410458
DG(O-33:1)	0.0840544976860278	0.00853103351063754	24	9	0.201540105103876	0.399992989317514
DG(O-34:0)	0.0896722268096995	0.00974798550069376	24	9	0.416692722852374	0.239357384480831
DG(O-34:1)	0.0383876048773165	0.00205683199754813	21	9	4.08659989818094	0.299512442413987
DG(O-34:2)	0.168188819849248	0.030241060343837	21	7.5	3.48522325845131	0.204168251597748
DG(O-36:1)	0.146394582969441	0.0237580080553189	24	7.5	0.62624558522396	0.268992183039662
DG(O-36:3)	0.0896722268096995	0.00974798550069376	21	9	3.10666303654138	0.314430399091411
DG(O-38:1)	0.0536897541600157	0.0037065569590119	24	7.5	0.392306200959507	0.37350710957844
DG(O-38:5)	0.0283455778802528	0.00110987321942257	24	7.5	1.69646584068542	0.236816187677002
DG(O-38:6)	0.146394582969441	0.0237580080553189	24	7.5	2.67451826275313	0.211068591837529
DG(O-40:3)	0.178120206913801	0.0340456449072747	24	6	0.333553582394193	0.350014329741995
DG(O-40:6)	0.178120206913801	0.0340456449072747	24	7.5	0.460552788722422	0.212859701399082
DG(O-40:7)	0.029650497369174	0.0012984504257495	24	7.5	0.618948243242115	0.32707445816328
DG(O-42:7)	0.0896722268096995	0.00974798550069376	24	7.5	1.13460056012155	0.216335666447224
DG(O-42:8)	0.121276250060963	0.0185569532550778	24	9	0.100651700554437	0.297789758115737
DG(P-30:0)	0.011754363940942	0.000145339894169298	21	7.5	0.243457571869309	0.265826788095405
DG(P-34:1)	0.0357382443287215	0.00176757931764929	21	7.5	4.72092064284605	0.282403259706595
DG(P-34:2)	0.0658245133947368	0.00566432770573853	24	7.5	6.9461750766384	0.283166299703357
DG(P-36:2)	0.105939983110515	0.0144091476255415	21	7.5	1.49051568736398	0.282796477648797
DG(P-36:4)	0.112634816735902	0.016364254672604	24	7.5	1.55574098462758	0.255371750603821
DG(P-38:6)	0.0840544976860278	0.00853103351063754	24	7.5	1.92585128050234	0.307463198684773
DG(P-40:7)	0.178120206913801	0.0340456449072747	24	7.5	0.414757018038875	0.302586590001538
DLCL(30:2)	0.192465396868009	0.0382749320922471	21	9	0.915719545092546	0.224344895314073
DLCL(32:3)	0.0967998941957645	0.011121265536144	21	9	6.08903084308578	0.383506744619179
DLCL(34:3)	0.168188819849248	0.030241060343837	24	7.5	97.9402996019769	0.225288073840682
DLCL(34:4)	0.076554603488541	0.00745431224076984	24	7.5	3.83929283699486	0.362952232572796
DLCL(34:5)	0.192465396868009	0.0382749320922471	21	9	0.545318981884112	0.191664297200107
DLCL(35:3)	0.192465396868009	0.0382749320922471	21	9	2.36944588084496	0.345721294792657
DLCL(36:4)	0.155881353057183	0.0268234785786188	21	9	610.071755041185	0.407905340512276
DLCL(36:5)	0.0536897541600157	0.0037065569590119	24	7.5	22.8363210898694	0.401957406385567
DLCL(36:6)	0.0568527219322665	0.0042764025770793	24	7.5	4.32812282589693	0.306348900404201
DLCL(38:4)	0.205935723347275	0.0429695867880712	21	13.5	2.53741732894887	0.125546470841545
DLCL(38:5)	0.146394582969441	0.0237580080553189	21	9	17.069981961912	0.42342311390898
DLCL(38:6)	0.0357382443287215	0.00176757931764929	24	7.5	14.2304886160402	0.373140368072017
DLCL(38:7)	0.0536897541600157	0.0037065569590119	24	7.5	14.6436511082875	0.30157081062717
DLCL(40:7)	0.189436565044457	0.0363062350317043	24	7.5	2.39368019800317	NA
DLCL(40:8)	0.0608967967873845	0.00492570690140101	24	7.5	6.3512507862871	0.474982547212473
FA-OH(16:0)	0.155881353057183	0.0268234785786188	24	16.5	11.1900355229552	0.24602492625189
FA-OH(16:1)	0.132850456500513	0.0210124112033269	24	18	7.93815750229548	0.175517611473268
FA-OH(19:0)	0.102031660241665	0.0126685368975999	21	15	0.816149717913325	0.238472788328906
FA-OH(20:4)	0.121276250060963	0.0185569532550778	24	7.5	70.7902276315383	0.207763278971916
FA-OH(21:2)	0.178120206913801	0.0340456449072747	24	16.5	0.173091077976397	0.279621986797878
FA-OH(22:1)	0.132850456500513	0.0210124112033269	21	15	0.202983663597668	0.209171418248544
FA-OH(22:2)	0.105939983110515	0.0144091476255415	21	16.5	0.728387159766357	0.310363734852323
FA-OH(22:6)	0.0967998941957645	0.011121265536144	24	7.5	56.2044885686299	0.27522839488034
FA-OH(24:2)	0.0383876048773165	0.00205683199754813	21	15	0.539818221456567	0.414190759860553
FA(18:1)	0.076554603488541	0.00745431224076984	21	13.5	907.702368407453	0.155435100053959
FA(18:2)	0.105939983110515	0.0144091476255415	21	13.5	851.22928532799	0.178210927647715
FA(19:1)	0.217452476201555	0.0481733976129153	21	13.5	2.35878447835162	0.152244138801808
FA(20:2)	0.205935723347275	0.0429695867880712	21	13.5	5.2373277962144	0.14523306863522
GD1(d38:0)	0.0658245133947368	0.0056973303711055	21	16.5	0.152706851175725	NA
GD1(d42:2)	0.011754363940942	0.000141653095460262	21	16.5	0.321101184490125	NA
LPA(18:2)	0.217452476201555	0.0481733976129153	21	13.5	0.576672096561924	0.220169234773613
LPC(14:2)	0.0184153243698293	0.000351039155942134	21	18	0.277011556403564	0.557020436293445
LPC(15:2)	0.0192340093247794	0.000416191855559368	21	19.5	0.446481010223419	0.373956681189847
LPC(17:1)	0.076554603488541	0.00745431224076984	21	16.5	0.482299857777814	0.160854586611324
LPC(18:2)	0.168188819849248	0.030241060343837	21	15	72.9580402459609	0.117421394093151
LPC(18:3)	0.0357382443287215	0.00176757931764929	21	19.5	0.760733759471735	0.295936623462882
LPE(18:1)	0.0896722268096995	0.00974798550069376	21	16.5	73.3570252472454	0.177841518010779
LPE(18:2)	0.0967998941957645	0.011121265536144	21	15	43.9473935575251	0.0940647340631321
LPE(20:5)	0.217452476201555	0.0481733976129153	24	7.5	3.30181036601324	0.283054110531723
LPE(22:6)	0.205935723347275	0.0429695867880712	24	7.5	119.592969902081	0.275107064709715
LPE(O+P-15:1)	0.168188819849248	0.030241060343837	24	7.5	0.260469500364486	0.27007141696987
LPE(O+P-16:2)	0.0840544976860278	0.00853103351063754	24	7.5	0.353407373042959	0.294152839065919
LPE(O+P-18:3)	0.0709138566819261	0.00650317696516376	24	6	2.38405293917732	0.307585750822991
LPE(O+P-20:2)	0.102031660241665	0.0126685368975999	24	7.5	0.406636603763729	0.249187002163287
LPE(O+P-20:3)	0.0383876048773165	0.00205683199754813	24	6	0.324833364791906	0.44433192074044
LPE(P-16:0)	0.217452476201555	0.0481733976129153	24	7.5	70.1451694704008	0.26825581854562
LPE(P-16:1)	0.0568527219322665	0.0042764025770793	24	7.5	0.269180702355314	0.241820279351026
LPE(P-18:2)	0.105939983110515	0.0144091476255415	24	7.5	2.31845641085359	0.349874536869514
LPE(P-18:3)	0.076554603488541	0.00745431224076984	24	6	0.109016632354517	0.329195843497085
LPE(P-19:1)	0.105939983110515	0.0144091476255415	21	9	0.12519732147307	0.343830440518511
LPE(P-20:0)	0.178120206913801	0.0340456449072747	24	7.5	2.15521550711582	0.219125466167616
LPE(P-20:1)	0.105939983110515	0.0144091476255415	24	7.5	0.985478811037114	0.295270646358006
LPE(P-20:2)	0.112634816735902	0.016364254672604	24	6	0.31883798317092	0.349477518114277
LPE(P-20:3)	0.0709138566819261	0.00650317696516376	24	6	0.0639954971497605	0.401873188311861
LPE(P-22:0)	0.217452476201555	0.0481733976129153	24	7.5	0.0642774206234195	0.227899170641291
LPE(P-22:1)	0.0709138566819261	0.00650317696516376	24	7.5	0.237376099997715	0.330433765821113
LPG(22:6)	0.105939983110515	0.0144091476255415	24	7.5	0.389580834648119	0.325414351500284
LPI(15:2)	0.0212988102120553	0.000581574931086519	24	18	0.139041588365226	0.491583577764886
LPI(16:0)	0.0536897541600157	0.0037065569590119	21	19.5	38.1253768416171	0.364714643187571
LPI(16:1)	0.155881353057183	0.0268234785786188	21	18	2.78003450440874	0.314363241273633
LPI(17:0)	0.217452476201555	0.0481733976129153	21	16.5	1.71890587438638	0.34136270544984
LPI(18:1)	0.155881353057183	0.0268234785786188	21	18	20.606894726068	0.284874538695749
LPI(18:2)	0.0658245133947368	0.00566432770573853	21	18	21.1567763144577	0.361596772726351
LPI(18:3)	0.00590684353991586	7.35387382922378e-06	21	18	1.09602364256713	0.599528192193942
LPI(20:1)	0.00624552659173174	1.71953135375768e-05	21	18	0.582623814339171	0.506246884727629
LPI(20:2)	0.121276250060963	0.0185569532550778	21	18	0.361930838183381	0.446377495233042
LPI(20:5)	0.192465396868009	0.0382749320922471	24	6	0.413189008751594	0.318494962393812
LPS(17:0)	0.0608967967873845	0.00492570690140101	21	16.5	1.68134082663584	0.314852986826963
LPS(19:1)	0.217452476201555	0.0481733976129153	21	15	0.417800759178493	0.347370364757493
LPS(22:2)	0.0480149828449384	0.00277057088028496	21	16.5	0.391303452833107	0.63324921004782
LPS(22:6)	0.205935723347275	0.0429695867880712	21	7.5	3.81046762905978	0.480749357038847
MG(15:2)	0.192465396868009	0.0382749320922471	24	16.5	4.18415942078125	0.355615330453117
MG(16:2)	0.121276250060963	0.0185569532550778	24	18	1.85305110184528	0.316618955105577
MG(17:0)	0.0967998941957645	0.011121265536144	21	15	0.782109597467004	0.11888570491873
MG(18:0)	0.0967998941957645	0.011121265536144	21	15	15.5775623895397	0.0694315097093787
MG(18:1)	0.205935723347275	0.0429695867880712	24	13.5	21.2284062313919	0.141633604370802
MG(18:2)	0.105939983110515	0.0144091476255415	24	13.5	14.4105887132084	0.173920955424381
MG(18:4)	0.0536897541600157	0.0037065569590119	21	16.5	0.703641957958734	0.324099437441068
MG(20:2)	0.121276250060963	0.0185569532550778	24	15	0.278962464012858	0.128036508631098
MG(23:0)	0.105939983110515	0.0144091476255415	24	10.5	0.228939432214683	0.248522011461356
MLCL(50:1)	0.102031660241665	0.0126685368975999	24	6	1.91058307732957	0.363427492927431
MLCL(50:5)	0.0126227129807995	0.000208102429358879	24	7.5	3.79326725660742	0.349054956384252
MLCL(52:4)	0.217452476201555	0.0481733976129153	24	6	60.5064201593517	0.21223203781241
MLCL(52:5)	0.076554603488541	0.00745431224076984	24	7.5	66.2764114938339	0.220195798964052
MLCL(52:6)	0.0568527219322665	0.0042764025770793	24	6	5.38501765406693	0.35774595073922
MLCL(53:5)	0.217452476201555	0.0481733976129153	24	7.5	1.30662019454775	0.272013637641944
MLCL(54:6)	0.132850456500513	0.0210124112033269	21	9	244.23291445488	0.356665149390045
MLCL(54:7)	0.050612450082729	0.00320728045346505	24	6	13.2020725134825	0.282004069614059
MLCL(54:8)	0.0283455778802528	0.00110987321942257	24	7.5	3.58817623802512	0.299495743741109
MLCL(56:6)	0.168188819849248	0.030241060343837	24	7.5	4.61520110799085	0.219436439116192
MLCL(56:7)	0.102031660241665	0.0126685368975999	24	7.5	10.7135516184527	0.260356172373594
MLCL(56:8)	0.0283455778802528	0.00110987321942257	24	7.5	11.8351997501098	0.330546819705301
MLCL(56:9)	0.00953035206965368	8.34703684616757e-05	24	7.5	10.5466761858596	0.355421971656367
MLCL(58:10)	0.00953035206965368	7.87586673099179e-05	24	7.5	4.78941454120569	NA
PA(36:3)	0.0840544976860278	0.00853103351063754	21	9	1.59831058062197	0.260539048327352
PA(36:4)	0.0608967967873845	0.00492570690140101	21	9	1.31617674269549	0.254846147837845
PA(38:5)	0.0214602795796648	0.000685490640875434	21	9	0.509470435844907	0.353470496120142
PA(38:6)	0.0323426001256726	0.00151631973798877	24	7.5	0.524619137971657	0.365465310810909
PA(40:6)	0.0536897541600157	0.0037065569590119	21	9	0.576782581996484	0.438460481168169
PC(31:2)	0.0568527219322665	0.0042764025770793	21	19.5	0.978805490789667	0.194176761417339
PC(32:0)	0.121276250060963	0.0185569532550778	21	16.5	105.828782852894	0.0927608032258429
PC(33:1)	0.102031660241665	0.0126685368975999	21	18	4.06961165776293	0.100950863577682
PC(34:5)	0.121276250060963	0.0185569532550778	24	6	0.279486430137717	0.285575561502435
PC(36:5)	0.112634816735902	0.016364254672604	24	6	33.8285894527285	0.253061177076528
PC(36:6)	0.205935723347275	0.0429695867880712	24	6	1.43106038143486	0.234351076517196
PC(37:8)	0.102031660241665	0.0126685368975999	24	7.5	0.343249077024433	0.283921299326563
PC(38:5)	0.205935723347275	0.0429695867880712	24	7.5	26.2917504040954	0.191845786425756
PC(38:6)	0.0608967967873845	0.00492570690140101	24	7.5	41.8921169873283	0.257779831404054
PC(38:7)	0.0568527219322665	0.0042764025770793	24	6	9.12517765587334	0.330136881004067
PC(39:5)	0.192465396868009	0.0382749320922471	24	7.5	0.226634087331319	0.272070008271775
PC(39:7)	0.0383876048773165	0.00205683199754813	24	6	0.181081914933891	0.33018142520543
PC(40:6)	0.0323426001256726	0.00151631973798877	24	6	2.2521633823504	0.258885609036131
PC(40:7)	0.132850456500513	0.0210124112033269	24	6	7.4224468491066	0.244619127671368
PC(40:8)	0.0214602795796648	0.000685490640875434	24	6	25.3605968392899	0.362934674439703
PC(40:9)	0.0192340093247794	0.000416191855559368	24	4.5	0.568187168741076	0.43544848249431
PC(42:10)	0.0357382443287215	0.00176757931764929	24	6	3.17302500795574	0.390196648763005
PC(42:7)	0.121276250060963	0.0185569532550778	24	6	0.642173165470187	0.252962606553441
PC(42:8)	0.0536897541600157	0.0037065569590119	24	6	0.765255707337423	0.329320045981783
PC(42:9)	0.0608967967873845	0.00492570690140101	24	6	1.1391048303177	0.358987684177882
PC(O-39:2)	0.102031660241665	0.0126685368975999	21	16.5	0.131986784009328	0.436918837385573
PC(O-40:7)	0.146394582969441	0.0237580080553189	24	7.5	0.282775714107102	0.350635086678476
PC(O+P-36:6)	0.0184153243698293	0.000351039155942134	21	9	0.264262739336822	0.548167868263558
PC(O+P-38:7)	0.0896722268096995	0.00974798550069376	24	7.5	3.88846857809247	0.319880287883683
PC(O+P-40:8)	0.0568527219322665	0.0042764025770793	24	7.5	0.628693058570342	0.428779002466788
PC(P-36:4)	0.178120206913801	0.0340456449072747	24	7.5	4.5200563550483	0.214474819654186
PC(P-38:5)	0.0658245133947368	0.00566432770573853	24	7.5	2.43848955472696	0.324319156284717
PC(P-38:6)	0.0658245133947368	0.00566432770573853	24	7.5	4.3418124131807	0.364109476309212
PC(P-40:5)	0.0840544976860278	0.00853103351063754	24	6	0.285681039094302	0.342320206531284
PC(P-40:6)	0.121276250060963	0.0185569532550778	24	6	0.292507801513267	0.302063543968776
PC(P-40:7)	0.0262574631338112	0.000946946120230184	24	7.5	0.368539634937046	0.463379448800642
PE(34:5)	0.155881353057183	0.0268234785786188	24	6	0.153885580502293	0.263484810295573
PE(36:5)	0.112634816735902	0.016364254672604	24	7.5	46.6218128253289	0.326112681035082
PE(36:6)	0.0658245133947368	0.00566432770573853	24	6	3.31767784218307	0.367426083776541
PE(38:5)	0.168188819849248	0.030241060343837	24	7.5	224.685477819064	0.277644918540991
PE(38:6)	0.192465396868009	0.0382749320922471	24	6	198.373680937722	0.269359426944918
PE(38:7)	0.0536897541600157	0.0037065569590119	24	6	35.3423990052317	0.369250517245528
PE(39:5)	0.112634816735902	0.016364254672604	21	9	2.00972475135278	0.256075809757799
PE(39:6)	0.105939983110515	0.0144091476255415	24	7.5	4.3027801188592	0.233086822377354
PE(39:7)	0.0568527219322665	0.0042764025770793	21	9	1.97673114894262	0.335175697973188
PE(40:6)	0.168188819849248	0.030241060343837	24	6	226.034814334264	0.210502866879756
PE(40:7)	0.050612450082729	0.00320728045346505	24	7.5	161.944423454468	0.39014550182996
PE(40:8)	0.0214602795796648	0.000685490640875434	24	6	36.5224895123539	0.416373074398786
PE(40:9)	0.050612450082729	0.00320728045346505	24	6	1.73138206643363	0.45344629378756
PE(41:6)	0.076554603488541	0.00745431224076984	24	7.5	3.20548828028001	0.249033436820779
PE(41:7)	0.0102811422849683	0.000100639723551982	24	7.5	1.14611049075231	0.395844641812662
PE(42:10)	0.0383876048773165	0.00205683199754813	24	6	2.77367407891196	0.42053159142755
PE(42:5)	0.121276250060963	0.0185569532550778	24	6	2.03555889760343	0.282909503515526
PE(42:7)	0.0568527219322665	0.0042764025770793	24	6	3.96177433809808	0.333379866450435
PE(42:8)	0.0383876048773165	0.00205683199754813	24	6	1.69352074094178	0.380892062506361
PE(42:9)	0.029650497369174	0.0012984504257495	24	6	1.17762942197031	0.482907702184259
PE(44:10)	0.0164853554507972	0.000295493498080819	24	6	1.33253742584519	0.550713945926835
PE(44:11)	0.102031660241665	0.0126685368975999	24	6	1.03954417784897	0.553913431252183
PE(44:12)	0.0967998941957645	0.011121265536144	24	6	1.8035394850266	0.500047086512743
PE(44:5)	0.105939983110515	0.0144091476255415	24	6	0.651590060028639	0.293163277529682
PE(44:6)	0.0212988102120553	0.000581574931086519	24	7.5	0.471686892098986	0.502609485185157
PE(44:7)	0.050612450082729	0.0031294338616008	24	6	0.756575441268273	NA
PE(44:8)	0.029650497369174	0.0012984504257495	24	6	0.275178558850033	0.385282023406318
PE(O+P-36:6)	0.121276250060963	0.0185569532550778	24	7.5	4.34627779250389	0.310891642527247
PE(O+P-38:7)	0.217452476201555	0.0481733976129153	24	7.5	80.1986369086158	0.243382395775076
PE(O+P-38:8)	0.0421591875351878	0.00238923783043311	24	7.5	1.04835898866091	0.422212152326135
PE(O+P-40:8)	0.0709138566819261	0.00650317696516376	24	7.5	26.5460967132882	0.380321475682182
PE(O+P-40:9)	0.050612450082729	0.00320728045346505	24	7.5	4.49496113538399	0.436181760707561
PE(O+P-42:8)	0.0709138566819261	0.00650317696516376	24	6	1.45830520571398	0.419840556801073
PE(P-35:4)	0.217452476201555	0.0481733976129153	24	6	0.58915429901682	0.243406456670889
PE(P-36:5)	0.0658245133947368	0.00566432770573853	24	7.5	6.73751140104416	0.387567072194425
PE(P-36:6)	0.146394582969441	0.0237580080553189	24	7.5	0.454975483985813	0.366505241799407
PE(P-37:5)	0.076554603488541	0.00745431224076984	24	6	0.382338646995206	0.373133513187406
PE(P-37:6)	0.076554603488541	0.00745431224076984	24	6	0.511616328149113	0.337859406062971
PE(P-38:5)	0.102031660241665	0.0126685368975999	24	6	47.6243488196952	0.262539311187733
PE(P-38:6)	0.0967998941957645	0.011121265536144	24	6	117.259517524165	0.323724273215024
PE(P-39:6)	0.132850456500513	0.0210124112033269	24	7.5	2.09896516267243	0.326377491345968
PE(P-40:6)	0.155881353057183	0.0268234785786188	24	6	46.6908618025117	0.296536282398672
PE(P-40:7)	0.0421591875351878	0.00238923783043311	24	7.5	25.3800422757725	0.459857648444192
PE(P-40:8)	0.0323426001256726	0.00151631973798877	24	7.5	3.6560708633877	0.493596289551958
PE(P-41:6)	0.178120206913801	0.0340456449072747	24	7.5	0.578136514705761	0.385279758880992
PE(P-42:6)	0.0709138566819261	0.00650317696516376	24	6	5.62466144551191	0.347988103148995
PE(P-42:7)	0.050612450082729	0.00320728045346505	24	7.5	1.07475988099668	0.389253772246508
PE(P-44:7)	0.0203376586469015	0.00049246262565913	24	6	0.480555425348627	0.503620785164683
PG(38:3)	0.217452476201555	0.0481733976129153	21	9	0.393816404267426	0.2919585455539
PG(38:5)	0.0658245133947368	0.00566432770573853	24	7.5	1.29086231992901	0.312736381927708
PG(38:6)	0.102031660241665	0.0126685368975999	21	7.5	1.60416365700324	0.419803816237325
PG(38:7)	0.167813171123293	0.0290495752176335	24	7.5	0.163755147144391	NA
PG(40:5)	0.105939983110515	0.0144091476255415	24	6	0.106085162094083	0.334168407264964
PG(40:6)	0.0709138566819261	0.00650317696516376	21	7.5	0.498424720815992	0.455775421779152
PG(40:7)	0.029650497369174	0.0012984504257495	21	7.5	0.549923661243199	0.531318177163304
PG(40:8)	0.0323426001256726	0.00151631973798877	21	7.5	0.527875364699022	0.525449866767622
PI(32:1)	0.011190650290547	0.000121073496188298	21	18	1.66034488175877	0.588982040569359
PI(34:1)	0.155881353057183	0.0268234785786188	21	19.5	5.900307578721	0.333418571702009
PI(34:2)	0.0383876048773165	0.00205683199754813	21	19.5	13.1480142000608	0.376712680428974
PI(34:3)	0.0233626471144044	0.000806438617550282	21	19.5	1.11020785104434	0.576995926304436
PI(35:2)	0.217452476201555	0.0481733976129153	24	21	0.193597351407503	0.216851936393666
PI(36:1)	0.105939983110515	0.0144091476255415	21	19.5	4.93458002784938	0.317247633094831
PI(36:2)	0.178120206913801	0.0340456449072747	24	22.5	17.9247856720189	0.215008758452241
PI(38:2)	0.0283455778802528	0.00110987321942257	21	19.5	0.26960478964733	0.281664483354548
PI(38:4)	0.217452476201555	0.0481733976129153	21	7.5	102.263196908761	0.32105263075549
PI(38:6)	0.050612450082729	0.00320728045346505	24	6	1.63114331623941	0.311673342821846
PI(40:4)	0.0967998941957645	0.011121265536144	24	6	0.8961093527299	0.206931722433273
PI(40:5)	0.105939983110515	0.0144091476255415	24	4.5	0.76326343398143	0.22507784039112
PI(40:6)	0.178120206913801	0.0340456449072747	21	4.5	0.823164217182696	0.286170355787173
PS(38:4)	0.0357382443287215	0.00176757931764929	24	16.5	79.9823152665814	0.337429453382325
PS(40:4)	0.0214602795796648	0.000685490640875434	24	18	16.9370989200575	0.433820701965764
SLBPA(54:3)	0.192465396868009	0.0382749320922471	24	7.5	0.327794197661429	0.176241541028595
SM(d34:2)	0.0608967967873845	0.00492570690140101	21	7.5	5.12281185300124	0.286693897249334
SM(d39:2)	0.192465396868009	0.0382749320922471	21	9	0.37836576754511	0.216025866382342
SM(d40:2)	0.102031660241665	0.0126685368975999	21	9	9.93486795334052	0.224809407292003
SM(d40:3)	0.217452476201555	0.0481733976129153	21	9	1.04333605564075	0.201509262091771
SM(d41:2)	0.178120206913801	0.0340456449072747	21	7.5	5.98656046389014	0.205555675803796
TG(30:0)	0.0214602795796648	0.000685490640875434	21	19.5	2.50481617080226	0.365823037030856
TG(30:1)	0.0203376586469015	0.00049246262565913	21	19.5	0.822464181469321	0.451565699082425
TG(32:0)	0.0125156001539596	0.000174096447273009	21	19.5	35.9092511563699	0.563171144779218
TG(32:1)	0.0262574631338112	0.000946946120230184	21	19.5	12.4962915575107	0.624483240728575
TG(33:0)	0.112634816735902	0.016364254672604	21	0	1.24627039854043	0.280230220348089
TG(33:1)	0.168188819849248	0.030241060343837	21	3	0.333571260063723	0.188499383561734
TG(34:0)	0.0212988102120553	0.000581574931086519	21	19.5	216.936824934127	0.562331178444072
TG(34:1)	0.0126227129807995	0.000208102429358879	21	19.5	154.065274013062	0.636682413887669
TG(34:2)	0.0164853554507972	0.000295493498080819	21	19.5	22.3343212371677	0.578898760989538
TG(35:0)	0.0967998941957645	0.011121265536144	24	0	3.36538987224363	0.272977782547172
TG(35:1)	0.155881353057183	0.0268234785786188	21	3	2.46785569934964	0.162154254515155
TG(35:2)	0.0568527219322665	0.0042764025770793	21	0	3.72686816208705	0.360830861287799
TG(36:0)	0.0125156001539596	0.000174096447273009	21	19.5	321.835055262979	0.537394783744041
TG(36:1)	0.00953035206965368	6.90754677444365e-05	21	19.5	521.229268062649	0.556089252074374
TG(36:2)	0.011190650290547	0.000121073496188298	21	19.5	410.431292304967	0.500947495215446
TG(36:3)	0.00624552659173174	2.11272420932444e-05	21	19.5	72.6204674686225	0.610771046435405
TG(37:0)	0.0896722268096995	0.00974798550069376	24	0	4.70811493903877	0.44006954214601
TG(37:1)	0.178120206913801	0.0340456449072747	24	0	9.57185700954888	0.275824015037673
TG(37:2)	0.205935723347275	0.0429695867880712	24	1.5	8.46272466791872	0.160560922224527
TG(37:3)	0.192465396868009	0.0382749320922471	24	0	3.35157830904011	0.244735682463701
TG(38:0)	0.0233626471144044	0.000806438617550282	21	19.5	104.849722803663	0.512216551190253
TG(38:1)	0.0421591875351878	0.00238923783043311	24	0	631.820061533444	0.476803946475169
TG(38:2)	0.0192340093247794	0.000416191855559368	21	0	1081.14929787148	0.468120684795639
TG(38:3)	0.0070148302583609	4.69823767947922e-05	21	19.5	384.289201051109	0.534617607794408
TG(38:4)	0.00590684353991586	9.12958816061184e-06	21	19.5	53.0002872226917	0.566015049085899
TG(39:0)	0.0192340093247794	0.000416191855559368	24	0	2.56158270319592	0.401211615761777
TG(39:1)	0.178120206913801	0.0340456449072747	24	1.5	7.47537379167841	0.21857449619358
TG(39:2)	0.105939983110515	0.0144091476255415	24	1.5	14.5634651993009	0.202149709430192
TG(40:0)	0.0608967967873845	0.00492570690140101	21	19.5	40.4809086287753	0.350416296967902
TG(40:1)	0.105939983110515	0.0144091476255415	24	0	266.897454558862	0.462823274144097
TG(40:2)	0.0658245133947368	0.00566432770573853	24	0	479.771243928291	0.460689803392567
TG(40:3)	0.0214602795796648	0.000685490640875434	21	0	424.797580778334	0.447031017685926
TG(40:4)	0.0212988102120553	0.000581574931086519	21	0	205.493715894185	0.442647220958393
TG(40:5)	0.0102811422849683	0.000100639723551982	21	19.5	42.8932741234713	0.541246412103376
TG(40:6)	0.00624552659173174	3.86122200416182e-05	21	19.5	4.66383944793477	0.627710983473578
TG(41:0)	0.0126227129807995	0.000208102429358879	21	0	1.99458205963367	0.223555262655515
TG(41:1)	0.0896722268096995	0.00974798550069376	24	0	7.22571206491097	0.293589580218623
TG(42:1)	0.217452476201555	0.0481733976129153	24	0	109.87873694214	0.279944935059799
TG(42:2)	0.0896722268096995	0.00974798550069376	24	0	170.308436015733	0.372535453575708
TG(42:3)	0.121276250060963	0.0185569532550778	24	0	98.9823628654115	0.402477217476714
TG(42:4)	0.0283455778802528	0.00110987321942257	21	19.5	49.9984068045204	0.462926645415145
TG(42:5)	0.00624552659173174	3.86122200416182e-05	21	19.5	22.0678480466775	0.567769215370435
TG(42:6)	0.000299569838682902	1.54337887008193e-07	21	19.5	23.2511488185864	0.753347016363433
TG(42:7)	0.00624552659173174	1.39598045898277e-05	21	19.5	2.81155396595682	0.735936977613062
TG(43:1)	0.0212988102120553	0.000581574931086519	21	0	5.72876700913906	0.216157124364675
TG(43:2)	0.076554603488541	0.00745431224076984	21	0	11.5913539766177	0.289831920756674
TG(43:6)	0.029650497369174	0.0012984504257495	21	0	0.619184770460422	0.520176531448268
TG(44:0)	0.0658245133947368	0.00566432770573853	21	19.5	24.1402719563181	0.136425194826359
TG(44:5)	0.0840544976860278	0.00853103351063754	24	0	4.05500990273144	0.430835161387005
TG(44:6)	0.00624552659173174	2.58937488228416e-05	21	19.5	5.58113725536293	0.675359948113512
TG(44:7)	0.00624552659173174	2.58937488228416e-05	21	19.5	2.73326221926037	0.627030760711874
TG(45:0)	0.0967998941957645	0.011121265536144	21	18	0.60867751724538	0.163468706675547
TG(45:1)	0.178120206913801	0.0340456449072747	24	21	3.25530748854851	0.12920115515158
TG(45:7)	0.217452476201555	0.0481733976129153	24	1.5	0.142342362819805	0.317644889513506
TG(46:0)	0.0214602795796648	0.000685490640875434	21	19.5	33.7531058038368	0.279074543155741
TG(46:7)	0.050612450082729	0.00320728045346505	21	19.5	0.673129239690362	0.593728662530739
TG(47:0)	0.0568527219322665	0.0042764025770793	21	18	0.909664589725246	0.248580568957336
TG(47:2)	0.217452476201555	0.0481733976129153	24	21	14.3127251346922	0.163120776288165
TG(48:0)	0.00624552659173174	3.86122200416182e-05	21	19.5	96.5085851467694	0.296220931681264
TG(48:1)	0.155881353057183	0.0268234785786188	21	0	140.95678708207	0.185375716943227
TG(48:7)	0.205935723347275	0.0429695867880712	21	19.5	0.438861227549353	0.365293530563503
TG(49:0)	0.0192340093247794	0.000416191855559368	21	18	1.60715471868766	0.295050649566452
TG(49:1)	0.0658245133947368	0.00566432770573853	24	19.5	2.02299714563565	0.119024796672134
TG(50:0)	0.0125156001539596	0.000174096447273009	21	19.5	82.0528476655823	0.174887079346506
TG(51:0)	0.0840544976860278	0.00853103351063754	21	18	3.58361716705342	0.22407765627052
TG(51:8)	0.217452476201555	0.0481733976129153	21	19.5	0.194000685115491	0.23921864390835
TG(53:0)	0.112634816735902	0.016364254672604	21	19.5	3.54426667468039	0.126248423337829
TG(64:8)	0.155881353057183	0.0268234785786188	21	15	0.254378128997955	0.180220086488959
TG(66:7)	0.076554603488541	0.00745431224076984	21	13.5	0.164797245763165	0.165972685065384
TG(66:8)	0.217452476201555	0.0481733976129153	21	15	0.139847725451118	0.24117975413912
TG(O-51:0)	0.217452476201555	0.0481733976129153	21	15	0.107895302420912	0.170665208943447
TG(O-53:1)	0.155881353057183	0.0268234785786188	21	13.5	0.292091669172539	0.198750649947563
TG(O-55:1)	0.178120206913801	0.0340456449072747	21	13.5	0.244952395604738	0.149841881492633
TG(O-57:4)	0.178120206913801	0.0340456449072747	21	13.5	0.13586738602448	0.182022593367097
